# Supplementary material for: Methyl 3′,4′,5′-trimeth­oxy­biphenyl-4-carboxyl­ate
Source: Acta Crystallogr Sect E Struct Rep Online. 2013 Feb 16;69(Pt 3):o383. doi: 10.1107/S1600536813004133 (PMC3588494; doi:10.1107/S1600536813004133)
Supplement: Supplementary file 1 [file e-69-0o383-sup1.cif]

##############################################################################
#                                                                            #
# This CIF contains the data in a paper accepted for publication in          #
# Acta Crystallographica Section E. It conforms to the requirements of       #
# Notes for Authors for Acta Crystallographica Section E, and has been       #
# peer reviewed under the auspices of the IUCr Commission on Journals.       #
#                                                                            #
# Full details of the Crystallographic Information File format               #
# are given in the paper "The Crystallographic Information File (CIF):       #
# a New Standard Archive File for Crystallography" by S. R. Hall, F. H.      #
# Allen and I. D. Brown [Acta Cryst. (1991), A47, 655-685].                  #
#                                                                            #
# The current version of the core CIF dictionary is obtainable from          #
# ftp://ftp.iucr.org/pub/cif_core.dic.                                       #
#                                                                            #
# Software is freely available for graphical display of the structure(s)     #
# in this CIF. For information consult the CIF software page                 #
# http://www.iucr.org/resources/cif/software.                                #
#                                                                            #
# This file may be used for bona fide research purposes within the           #
# scientific community so long as proper attribution is given to the journal # 
# article from which it was obtained.                                        #
#                                                                            #
##############################################################################
data_I
_audit_creation_method
;
Olex2 1.2
;
_publ_contact_author_name     'Manu Lahtinen'
_publ_contact_author_address
;
University of Jyv\"askyl\"a, Department of Chemistry,
Laboratory of Inorganic and Analytical Chemistry, PO Box 35, 40014 JY,
Finland
;
_publ_contact_author_email     manu.k.lahtinen@jyu.fi
_publ_contact_author_phone     ?
_chemical_name_systematic
;
Methyl 3',4',5'-trimethoxybiphenyl-4-carboxylate
;
_chemical_name_common     ?
_chemical_formula_moiety     'C17 H18 O5'
_chemical_formula_sum     'C17 H18 O5'
_chemical_formula_iupac     'C17 H18 O5'
_chemical_formula_weight     302.31
_chemical_melting_point     ?
_space_group_crystal_system     triclinic
_space_group_name_H-M_alt     'P -1'
_space_group_name_Hall     '-P 1'
loop_
    _space_group_symop_id
    _space_group_symop_operation_xyz
    1 'x, y, z'
    2 '-x, -y, -z'
_cell_length_a     7.9103(5)
_cell_length_b     8.6054(7)
_cell_length_c     11.8779(7)
_cell_angle_alpha     92.834(6)
_cell_angle_beta     92.448(5)
_cell_angle_gamma     115.822(7)
_cell_volume     725.07(9)
_cell_formula_units_Z     2
_cell_measurement_reflns_used     3244
_cell_measurement_theta_min     3.7323
_cell_measurement_theta_max     76.1453
_cell_measurement_temperature     123.01(10)
_exptl_crystal_description     plate
_exptl_crystal_colour     colourless
_exptl_crystal_size_max     0.4887
_exptl_crystal_size_mid     0.2322
_exptl_crystal_size_min     0.0953
_exptl_crystal_density_diffrn     1.385
_exptl_crystal_density_meas     ?
_exptl_crystal_density_method     'not measured'
_exptl_crystal_F_000     320
_exptl_absorpt_coefficient_mu     0.844
_exptl_absorpt_correction_type     analytical
_exptl_absorpt_process_details
;
(CrysAlis PRO; Agilent, 2010)
;
_exptl_absorpt_correction_T_min     0.827
_exptl_absorpt_correction_T_max     0.951
_exptl_special_details
;
(CrysAlisPro; Agilent 2010)
;
_diffrn_ambient_temperature     123.01(10)
_diffrn_radiation_type     'Cu K\a'
_diffrn_radiation_wavelength     1.5418
_diffrn_radiation_monochromator     mirror
_diffrn_measurement_device_type
                                'Agilent SuperNova (Dual source with Cu, Atlas)'
_diffrn_measurement_method     '\w scans'
_diffrn_detector_area_resol_mean     10.3953
_diffrn_reflns_number     4547
_diffrn_reflns_av_R_equivalents     0.0163
_diffrn_reflns_theta_min     3.74
_diffrn_reflns_theta_max     69.99
_diffrn_reflns_theta_full     69.99
_diffrn_measured_fraction_theta_max     0.9853
_diffrn_measured_fraction_theta_full     0.9853
_diffrn_reflns_limit_h_min     -6
_diffrn_reflns_limit_h_max     9
_diffrn_reflns_limit_k_min     -10
_diffrn_reflns_limit_k_max     10
_diffrn_reflns_limit_l_min     -14
_diffrn_reflns_limit_l_max     14
_refine_special_details
;
Refinement of <i>F</i>^2^ against ALL reflections. The weighted <i>R</i>-factor
<i>wR</i> and goodness of fit <i>S</i> are based on <i>F</i>^2^, conventional
<i>R</i>-factors <i>R</i> are based on <i>F</i>, with <i>F</i> set to zero for
negative <i>F</i>^2^. The threshold expression of <i>F</i>^2^ >
\s(<i>F</i>^2^) is used only for calculating <i>R</i>-factors(gt) <i>etc</i>.
and is not relevant to the choice of reflections for refinement.
<i>R</i>-factors based on <i>F</i>^2^ are statistically about twice as large
as those based on <i>F</i>, and <i>R</i>- factors based on ALL data will be
even larger.
;
_reflns_number_total     2731
_reflns_number_gt     2524
_reflns_threshold_expression     I>2sigma(I)
_refine_ls_structure_factor_coef     Fsqd
_refine_ls_matrix_type     full
_refine_ls_R_factor_all     0.0364
_refine_ls_R_factor_gt     0.0341
_refine_ls_wR_factor_gt     0.0937
_refine_ls_wR_factor_ref     0.0960
_refine_ls_goodness_of_fit_ref     1.045
_refine_ls_restrained_S_all     1.045
_refine_ls_number_reflns     2731
_refine_ls_number_parameters     204
_refine_ls_number_restraints     0
_refine_ls_hydrogen_treatment     constr
_refine_ls_weighting_scheme     calc
_refine_ls_weighting_details
         'calc w=1/[\s^2^(Fo^2^)+(0.0554P)^2^+0.1670P] where P=(Fo^2^+2Fc^2^)/3'
_atom_sites_solution_hydrogens     geom
_atom_sites_solution_primary     direct
_atom_sites_solution_secondary     difmap
_refine_ls_shift/su_max     0.001
_refine_ls_shift/su_mean     0.000
_refine_diff_density_max     0.262
_refine_diff_density_min     -0.252
_refine_ls_extinction_method     'SHELXL97 (Sheldrick, 2008)'
_refine_ls_extinction_coef     0.0068(13)
_refine_ls_extinction_expression
                                  'Fc^*^=kFc[1+0.001xFc^2^\l^3^/sin(2\q)]^-1/4^'
loop_
    _atom_type_symbol
    _atom_type_description
    _atom_type_scat_dispersion_real
    _atom_type_scat_dispersion_imag
    _atom_type_scat_source
    'C' 'C' 0.0181 0.0091
                         'International Tables Vol C Tables 4.2.6.8 and 6.1.1.4'
    'H' 'H' 0.0000 0.0000
                         'International Tables Vol C Tables 4.2.6.8 and 6.1.1.4'
    'O' 'O' 0.0492 0.0322
                         'International Tables Vol C Tables 4.2.6.8 and 6.1.1.4'
_computing_data_collection     'CrysAlis PRO (Agilent, 2010)'
_computing_cell_refinement     'CrysAlis PRO (Agilent, 2010)'
_computing_data_reduction     'CrysAlis PRO (Agilent, 2010)'
_computing_structure_solution     'SUPERFLIP (Palatinus & Chapuis, 2007)'
_computing_structure_refinement
;
SHELXL97 (Sheldrick, 2008)
;
_computing_molecular_graphics
;
OLEX2 (Dolomanov <i>et al.</i>, 2009) and Mercury (Macrae <i>et al.</i>,
2006)
;
_computing_publication_material
;
OLEX2 (Dolomanov <i>et al.</i>, 2009)
;
loop_
    _atom_site_type_symbol
    _atom_site_label
    _atom_site_fract_x
    _atom_site_fract_y
    _atom_site_fract_z
    _atom_site_U_iso_or_equiv
    _atom_site_adp_type
    _atom_site_calc_flag
    _atom_site_refinement_flags
    _atom_site_occupancy
    _atom_site_symmetry_multiplicity
    _atom_site_disorder_assembly
    _atom_site_disorder_group
    O O20 0.15945(10) 0.37481(10) 0.32775(6) 0.0189(2) Uani d . 1 1 . .
    O O17 0.09397(11) 0.16999(10) 0.13913(7) 0.0215(2) Uani d . 1 1 . .
    O O2 1.52912(10) 1.04374(10) 0.31139(7) 0.0209(2) Uani d . 1 1 . .
    O O14 0.37423(11) 0.19633(11) 0.00966(7) 0.0228(2) Uani d . 1 1 . .
    O O4 1.43214(11) 1.16372(11) 0.45157(7) 0.0249(2) Uani d . 1 1 . .
    C C19 0.31151(15) 0.40188(14) 0.26702(9) 0.0164(2) Uani d . 1 1 . .
    C C22 0.49386(15) 0.52658(14) 0.29919(9) 0.0164(2) Uani d . 1 1 . .
    H H22 0.5177 0.6002 0.3661 0.020 Uiso calc R 1 1 . .
    C C16 0.27386(15) 0.29495(14) 0.16769(9) 0.0174(2) Uani d . 1 1 . .
    C C6 1.17401(15) 0.76841(15) 0.27483(9) 0.0185(2) Uani d . 1 1 . .
    H H6 1.2780 0.7473 0.2559 0.022 Uiso calc R 1 1 . .
    C C7 0.99186(15) 0.64548(14) 0.24261(9) 0.0183(2) Uani d . 1 1 . .
    H H7 0.9724 0.5398 0.2030 0.022 Uiso calc R 1 1 . .
    C C11 0.64163(15) 0.54313(14) 0.23285(9) 0.0166(2) Uani d . 1 1 . .
    C C10 1.05099(15) 0.95224(14) 0.36160(9) 0.0191(2) Uani d . 1 1 . .
    H H10 1.0707 1.0566 0.4032 0.023 Uiso calc R 1 1 . .
    C C5 1.20468(15) 0.92276(14) 0.33487(9) 0.0168(2) Uani d . 1 1 . .
    C C8 0.83642(15) 0.67484(14) 0.26762(9) 0.0164(2) Uani d . 1 1 . .
    C C18 0.00490(16) 0.20396(16) 0.04195(11) 0.0254(3) Uani d . 1 1 . .
    H H18A 0.0834 0.2196 -0.0221 0.038 Uiso calc R 1 1 . .
    H H18B -0.0109 0.3094 0.0586 0.038 Uiso calc R 1 1 . .
    H H18C -0.1187 0.1061 0.0230 0.038 Uiso calc R 1 1 . .
    C C9 0.86947(15) 0.83046(14) 0.32792(10) 0.0190(2) Uani d . 1 1 . .
    H H9 0.7660 0.8529 0.3460 0.023 Uiso calc R 1 1 . .
    C C3 1.39732(15) 1.05633(14) 0.37365(9) 0.0180(2) Uani d . 1 1 . .
    C C13 0.42300(16) 0.31014(14) 0.10261(9) 0.0183(2) Uani d . 1 1 . .
    C C15 0.51955(16) 0.20895(16) -0.06177(10) 0.0235(3) Uani d . 1 1 . .
    H H15A 0.4656 0.1228 -0.1263 0.035 Uiso calc R 1 1 . .
    H H15B 0.6151 0.1876 -0.0190 0.035 Uiso calc R 1 1 . .
    H H15C 0.5778 0.3252 -0.0890 0.035 Uiso calc R 1 1 . .
    C C12 0.60543(15) 0.43431(14) 0.13456(9) 0.0181(2) Uani d . 1 1 . .
    H H12 0.7057 0.4451 0.0894 0.022 Uiso calc R 1 1 . .
    C C21 0.19948(16) 0.44995(16) 0.44155(9) 0.0225(3) Uani d . 1 1 . .
    H H21A 0.2520 0.5762 0.4413 0.034 Uiso calc R 1 1 . .
    H H21B 0.2908 0.4186 0.4804 0.034 Uiso calc R 1 1 . .
    H H21C 0.0831 0.4065 0.4809 0.034 Uiso calc R 1 1 . .
    C C1 1.72008(15) 1.17042(15) 0.34262(11) 0.0229(3) Uani d . 1 1 . .
    H H1A 1.8043 1.1574 0.2888 0.034 Uiso calc R 1 1 . .
    H H1B 1.7580 1.1529 0.4188 0.034 Uiso calc R 1 1 . .
    H H1C 1.7275 1.2870 0.3415 0.034 Uiso calc R 1 1 . .
loop_
    _atom_site_aniso_label
    _atom_site_aniso_U_11
    _atom_site_aniso_U_22
    _atom_site_aniso_U_33
    _atom_site_aniso_U_12
    _atom_site_aniso_U_13
    _atom_site_aniso_U_23
    O20 0.0124(4) 0.0220(4) 0.0179(4) 0.0041(3) 0.0012(3) -0.0038(3)
    O17 0.0139(4) 0.0212(4) 0.0202(4) -0.0003(3) -0.0014(3) -0.0019(3)
    O2 0.0114(4) 0.0209(4) 0.0239(4) 0.0017(3) 0.0009(3) -0.0050(3)
    O14 0.0173(4) 0.0238(4) 0.0196(4) 0.0029(3) 0.0015(3) -0.0086(3)
    O4 0.0183(4) 0.0222(4) 0.0269(4) 0.0034(3) -0.0004(3) -0.0090(3)
    C19 0.0137(5) 0.0174(5) 0.0174(5) 0.0061(4) 0.0014(4) 0.0017(4)
    C22 0.0148(5) 0.0159(5) 0.0158(5) 0.0048(4) -0.0011(4) -0.0018(4)
    C16 0.0125(5) 0.0158(5) 0.0185(5) 0.0016(4) -0.0017(4) -0.0010(4)
    C6 0.0139(5) 0.0210(5) 0.0191(5) 0.0067(4) 0.0015(4) -0.0018(4)
    C7 0.0160(5) 0.0177(5) 0.0180(5) 0.0052(4) 0.0000(4) -0.0045(4)
    C11 0.0141(5) 0.0157(5) 0.0179(5) 0.0048(4) -0.0008(4) 0.0007(4)
    C10 0.0173(5) 0.0162(5) 0.0211(5) 0.0052(4) 0.0023(4) -0.0022(4)
    C5 0.0141(5) 0.0174(5) 0.0150(5) 0.0035(4) 0.0004(4) 0.0004(4)
    C8 0.0148(5) 0.0167(5) 0.0146(5) 0.0040(4) 0.0005(4) 0.0005(4)
    C18 0.0174(5) 0.0251(6) 0.0294(6) 0.0066(5) -0.0066(5) -0.0042(5)
    C9 0.0144(5) 0.0183(5) 0.0227(6) 0.0058(4) 0.0021(4) -0.0011(4)
    C3 0.0160(5) 0.0175(5) 0.0184(5) 0.0056(4) 0.0011(4) 0.0004(4)
    C13 0.0185(5) 0.0178(5) 0.0158(5) 0.0059(4) -0.0006(4) -0.0019(4)
    C15 0.0214(6) 0.0264(6) 0.0200(6) 0.0084(5) 0.0031(4) -0.0054(5)
    C12 0.0143(5) 0.0193(5) 0.0183(5) 0.0055(4) 0.0013(4) -0.0006(4)
    C21 0.0173(5) 0.0282(6) 0.0176(6) 0.0063(5) 0.0027(4) -0.0032(4)
    C1 0.0120(5) 0.0201(6) 0.0298(6) 0.0012(4) 0.0000(4) -0.0011(5)
_geom_special_details
;
All e.s.d.'s (except the e.s.d. in the dihedral angle between two l.s. planes)
are estimated using the full covariance matrix. The cell e.s.d.'s are taken
into account individually in the estimation of e.s.d.'s in distances, angles
and torsion angles; correlations between e.s.d.'s in cell parameters are only
used when they are defined by crystal symmetry. An approximate (isotropic)
treatment of cell e.s.d.'s is used for estimating e.s.d.'s involving l.s.
planes.
;
loop_
    _geom_bond_atom_site_label_1
    _geom_bond_atom_site_label_2
    _geom_bond_site_symmetry_2
    _geom_bond_distance
    _geom_bond_publ_flag
    O20 C19 . 1.3667(13) ?
    O20 C21 . 1.4298(13) ?
    O17 C16 . 1.3733(13) ?
    O17 C18 . 1.4345(14) ?
    O2 C3 . 1.3424(13) ?
    O2 C1 . 1.4442(13) ?
    O14 C13 . 1.3618(13) ?
    O14 C15 . 1.4271(13) ?
    O4 C3 . 1.2076(14) ?
    C19 C22 . 1.3937(15) ?
    C19 C16 . 1.3969(15) ?
    C22 H22 . 0.9500 ?
    C22 C11 . 1.3972(15) ?
    C16 C13 . 1.4000(16) ?
    C6 H6 . 0.9500 ?
    C6 C7 . 1.3881(15) ?
    C6 C5 . 1.3937(15) ?
    C7 H7 . 0.9500 ?
    C7 C8 . 1.3994(15) ?
    C11 C8 . 1.4857(14) ?
    C11 C12 . 1.3971(15) ?
    C10 H10 . 0.9500 ?
    C10 C5 . 1.3916(15) ?
    C10 C9 . 1.3851(16) ?
    C5 C3 . 1.4891(15) ?
    C8 C9 . 1.3997(15) ?
    C18 H18A . 0.9800 ?
    C18 H18B . 0.9800 ?
    C18 H18C . 0.9800 ?
    C9 H9 . 0.9500 ?
    C13 C12 . 1.3921(15) ?
    C15 H15A . 0.9800 ?
    C15 H15B . 0.9800 ?
    C15 H15C . 0.9800 ?
    C12 H12 . 0.9500 ?
    C21 H21A . 0.9800 ?
    C21 H21B . 0.9800 ?
    C21 H21C . 0.9800 ?
    C1 H1A . 0.9800 ?
    C1 H1B . 0.9800 ?
    C1 H1C . 0.9800 ?
loop_
    _geom_angle_atom_site_label_1
    _geom_angle_atom_site_label_2
    _geom_angle_atom_site_label_3
    _geom_angle_site_symmetry_1
    _geom_angle_site_symmetry_3
    _geom_angle
    _geom_angle_publ_flag
    C19 O20 C21 . . 116.33(8) ?
    C16 O17 C18 . . 113.77(9) ?
    C3 O2 C1 . . 115.40(8) ?
    C13 O14 C15 . . 117.61(9) ?
    O20 C19 C22 . . 123.79(10) ?
    O20 C19 C16 . . 115.53(9) ?
    C22 C19 C16 . . 120.67(10) ?
    C19 C22 H22 . . 120.1 ?
    C19 C22 C11 . . 119.89(10) ?
    C11 C22 H22 . . 120.1 ?
    O17 C16 C19 . . 119.67(10) ?
    O17 C16 C13 . . 121.07(10) ?
    C19 C16 C13 . . 119.14(10) ?
    C7 C6 H6 . . 119.9 ?
    C7 C6 C5 . . 120.16(10) ?
    C5 C6 H6 . . 119.9 ?
    C6 C7 H7 . . 119.5 ?
    C6 C7 C8 . . 121.03(10) ?
    C8 C7 H7 . . 119.5 ?
    C22 C11 C8 . . 119.97(10) ?
    C12 C11 C22 . . 119.69(10) ?
    C12 C11 C8 . . 120.34(10) ?
    C5 C10 H10 . . 119.8 ?
    C9 C10 H10 . . 119.8 ?
    C9 C10 C5 . . 120.44(10) ?
    C6 C5 C3 . . 122.00(10) ?
    C10 C5 C6 . . 119.29(10) ?
    C10 C5 C3 . . 118.69(10) ?
    C7 C8 C11 . . 120.91(10) ?
    C7 C8 C9 . . 118.14(10) ?
    C9 C8 C11 . . 120.95(10) ?
    O17 C18 H18A . . 109.5 ?
    O17 C18 H18B . . 109.5 ?
    O17 C18 H18C . . 109.5 ?
    H18A C18 H18B . . 109.5 ?
    H18A C18 H18C . . 109.5 ?
    H18B C18 H18C . . 109.5 ?
    C10 C9 C8 . . 120.93(10) ?
    C10 C9 H9 . . 119.5 ?
    C8 C9 H9 . . 119.5 ?
    O2 C3 C5 . . 111.90(9) ?
    O4 C3 O2 . . 123.63(10) ?
    O4 C3 C5 . . 124.47(10) ?
    O14 C13 C16 . . 115.08(10) ?
    O14 C13 C12 . . 124.58(10) ?
    C12 C13 C16 . . 120.34(10) ?
    O14 C15 H15A . . 109.5 ?
    O14 C15 H15B . . 109.5 ?
    O14 C15 H15C . . 109.5 ?
    H15A C15 H15B . . 109.5 ?
    H15A C15 H15C . . 109.5 ?
    H15B C15 H15C . . 109.5 ?
    C11 C12 H12 . . 119.9 ?
    C13 C12 C11 . . 120.23(10) ?
    C13 C12 H12 . . 119.9 ?
    O20 C21 H21A . . 109.5 ?
    O20 C21 H21B . . 109.5 ?
    O20 C21 H21C . . 109.5 ?
    H21A C21 H21B . . 109.5 ?
    H21A C21 H21C . . 109.5 ?
    H21B C21 H21C . . 109.5 ?
    O2 C1 H1A . . 109.5 ?
    O2 C1 H1B . . 109.5 ?
    O2 C1 H1C . . 109.5 ?
    H1A C1 H1B . . 109.5 ?
    H1A C1 H1C . . 109.5 ?
    H1B C1 H1C . . 109.5 ?
loop_
    _geom_torsion_atom_site_label_1
    _geom_torsion_atom_site_label_2
    _geom_torsion_atom_site_label_3
    _geom_torsion_atom_site_label_4
    _geom_torsion_site_symmetry_1
    _geom_torsion_site_symmetry_2
    _geom_torsion_site_symmetry_3
    _geom_torsion_site_symmetry_4
    _geom_torsion
    _geom_torsion_publ_flag
    O20 C19 C22 C11 . . . . 178.85(10) ?
    O20 C19 C16 O17 . . . . -1.73(15) ?
    O20 C19 C16 C13 . . . . -177.75(10) ?
    O17 C16 C13 O14 . . . . 1.62(16) ?
    O17 C16 C13 C12 . . . . -178.14(10) ?
    O14 C13 C12 C11 . . . . -178.77(10) ?
    C19 C22 C11 C8 . . . . -179.40(9) ?
    C19 C22 C11 C12 . . . . -0.02(16) ?
    C19 C16 C13 O14 . . . . 177.58(10) ?
    C19 C16 C13 C12 . . . . -2.18(17) ?
    C22 C19 C16 O17 . . . . 178.33(9) ?
    C22 C19 C16 C13 . . . . 2.31(17) ?
    C22 C11 C8 C7 . . . . 148.15(11) ?
    C22 C11 C8 C9 . . . . -30.78(15) ?
    C22 C11 C12 C13 . . . . 0.14(16) ?
    C16 C19 C22 C11 . . . . -1.23(16) ?
    C16 C13 C12 C11 . . . . 0.97(17) ?
    C6 C7 C8 C11 . . . . 179.90(10) ?
    C6 C7 C8 C9 . . . . -1.14(16) ?
    C6 C5 C3 O2 . . . . 23.34(15) ?
    C6 C5 C3 O4 . . . . -156.74(12) ?
    C7 C6 C5 C10 . . . . -0.25(17) ?
    C7 C6 C5 C3 . . . . 178.45(10) ?
    C7 C8 C9 C10 . . . . 0.19(17) ?
    C11 C8 C9 C10 . . . . 179.15(10) ?
    C10 C5 C3 O2 . . . . -157.96(10) ?
    C10 C5 C3 O4 . . . . 21.96(17) ?
    C5 C6 C7 C8 . . . . 1.18(17) ?
    C5 C10 C9 C8 . . . . 0.72(17) ?
    C8 C11 C12 C13 . . . . 179.52(10) ?
    C18 O17 C16 C19 . . . . 111.07(11) ?
    C18 O17 C16 C13 . . . . -72.99(13) ?
    C9 C10 C5 C6 . . . . -0.70(17) ?
    C9 C10 C5 C3 . . . . -179.43(10) ?
    C15 O14 C13 C16 . . . . 178.23(10) ?
    C15 O14 C13 C12 . . . . -2.02(16) ?
    C12 C11 C8 C7 . . . . -31.23(16) ?
    C12 C11 C8 C9 . . . . 149.84(11) ?
    C21 O20 C19 C22 . . . . -15.21(15) ?
    C21 O20 C19 C16 . . . . 164.86(10) ?
    C1 O2 C3 O4 . . . . -0.72(16) ?
    C1 O2 C3 C5 . . . . 179.20(9) ?
loop_
    _geom_hbond_atom_site_label_D
    _geom_hbond_atom_site_label_H
    _geom_hbond_atom_site_label_A
    _geom_hbond_site_symmetry_A
    _geom_hbond_distance_DH
    _geom_hbond_distance_HA
    _geom_hbond_distance_DA
    _geom_hbond_angle_DHA
    _geom_hbond_publ_flag
    C15 H15A O2 2_765 0.98 2.58 3.4933(15) 156 yes
    C18 H18C O14 2_555 0.98 2.50 3.4453(16) 161 yes
_iucr_refine_instructions_details
;
TITL CF solution in P-1
CELL 1.54184 7.910336 8.605419 11.877909 92.834 92.4475 115.8217
ZERR 2 0.000466 0.000708 0.000708 0.0057 0.0048 0.0069
LATT 1
SFAC C H O
UNIT 34 36 10
L.S. 8
PLAN  10
TEMP -150.14(10)
HTAB 3.000
BOND $H
CONF
more -3
fmap 2
acta 140
MERG 2
OMIT -2 140
OMIT 0 -3 14
OMIT -5 1 2
OMIT 2 -3 1
REM <HKL>C:/MyTemp/X-single/Agilent-Data/NummelinS/345BTCO2Me_1/struct/olex2_3
REM 45BTCO2Me_1_RED2/345BTCO2Me_1_RED2.hkl</HKL>
WGHT    0.055400    0.167000
EXTI    0.006760
FVAR      15.69545
O20   3    0.159454    0.374805    0.327746    11.00000    0.01240    0.02199 =
         0.01788   -0.00384    0.00123    0.00411
O17   3    0.093974    0.169993    0.139134    11.00000    0.01391    0.02124 =
         0.02020   -0.00190   -0.00142   -0.00027
O2    3    1.529116    1.043736    0.311387    11.00000    0.01140    0.02091 =
         0.02391   -0.00504    0.00090    0.00172
O14   3    0.374234    0.196332    0.009659    11.00000    0.01732    0.02382 =
         0.01957   -0.00860    0.00153    0.00288
O4    3    1.432137    1.163719    0.451570    11.00000    0.01834    0.02216 =
         0.02695   -0.00895   -0.00037    0.00341
C19   1    0.311505    0.401884    0.267017    11.00000    0.01369    0.01739 =
         0.01742    0.00166    0.00137    0.00606
C22   1    0.493860    0.526583    0.299195    11.00000    0.01480    0.01592 =
         0.01581   -0.00181   -0.00112    0.00481
AFIX  43
H22   2    0.517657    0.600216    0.366128    11.00000   -1.20000
AFIX   0
C16   1    0.273860    0.294953    0.167690    11.00000    0.01251    0.01583 =
         0.01850   -0.00100   -0.00175    0.00162
C6    1    1.174006    0.768415    0.274834    11.00000    0.01393    0.02095 =
         0.01909   -0.00176    0.00145    0.00667
AFIX  43
H6    2    1.278018    0.747290    0.255921    11.00000   -1.20000
AFIX   0
C7    1    0.991858    0.645482    0.242607    11.00000    0.01596    0.01771 =
         0.01801   -0.00453    0.00003    0.00516
AFIX  43
H7    2    0.972416    0.539775    0.202956    11.00000   -1.20000
AFIX   0
C11   1    0.641627    0.543133    0.232854    11.00000    0.01410    0.01569 =
         0.01793    0.00074   -0.00077    0.00478
C10   1    1.050993    0.952235    0.361601    11.00000    0.01728    0.01620 =
         0.02107   -0.00218    0.00228    0.00517
AFIX  43
H10   2    1.070710    1.056573    0.403229    11.00000   -1.20000
AFIX   0
C5    1    1.204675    0.922759    0.334867    11.00000    0.01411    0.01737 =
         0.01504    0.00041    0.00040    0.00349
C8    1    0.836418    0.674836    0.267617    11.00000    0.01480    0.01665 =
         0.01461    0.00048    0.00048    0.00401
C18   1    0.004898    0.203964    0.041951    11.00000    0.01736    0.02507 =
         0.02938   -0.00420   -0.00660    0.00660
AFIX 137
H18A  2    0.083419    0.219615   -0.022102    11.00000   -1.50000
H18B  2   -0.010918    0.309358    0.058555    11.00000   -1.50000
H18C  2   -0.118661    0.106126    0.023007    11.00000   -1.50000
AFIX   0
C9    1    0.869474    0.830463    0.327920    11.00000    0.01437    0.01827 =
         0.02271   -0.00112    0.00212    0.00578
AFIX  43
H9    2    0.765957    0.852890    0.346004    11.00000   -1.20000
AFIX   0
C3    1    1.397316    1.056332    0.373648    11.00000    0.01599    0.01747 =
         0.01840    0.00038    0.00114    0.00560
C13   1    0.423004    0.310137    0.102611    11.00000    0.01848    0.01776 =
         0.01582   -0.00186   -0.00061    0.00586
C15   1    0.519552    0.208946   -0.061770    11.00000    0.02139    0.02641 =
         0.01998   -0.00544    0.00312    0.00843
AFIX 137
H15A  2    0.465587    0.122773   -0.126342    11.00000   -1.50000
H15B  2    0.615082    0.187565   -0.019013    11.00000   -1.50000
H15C  2    0.577775    0.325161   -0.089006    11.00000   -1.50000
AFIX   0
C12   1    0.605432    0.434306    0.134563    11.00000    0.01435    0.01932 =
         0.01826   -0.00060    0.00134    0.00551
AFIX  43
H12   2    0.705655    0.445073    0.089373    11.00000   -1.20000
AFIX   0
C21   1    0.199481    0.449953    0.441546    11.00000    0.01726    0.02816 =
         0.01756   -0.00322    0.00267    0.00627
AFIX 137
H21A  2    0.251974    0.576218    0.441309    11.00000   -1.50000
H21B  2    0.290788    0.418646    0.480384    11.00000   -1.50000
H21C  2    0.083116    0.406504    0.480948    11.00000   -1.50000
AFIX   0
C1    1    1.720083    1.170423    0.342623    11.00000    0.01205    0.02014 =
         0.02978   -0.00110    0.00003    0.00119
AFIX 137
H1A   2    1.804347    1.157354    0.288791    11.00000   -1.50000
H1B   2    1.757990    1.152868    0.418760    11.00000   -1.50000
H1C   2    1.727498    1.287017    0.341515    11.00000   -1.50000
HKLF 4
REM  CF solution in P-1
REM R1 =  0.0341 for   2524 Fo > 4sig(Fo)  and  0.0364 for all   2731 data
REM    204 parameters refined using      0 restraints
END
;
data_global
_journal_date_recd_electronic     2013-01-22
_journal_date_accepted     2013-02-11
_journal_name_full     'Acta Crystallographica, Section E'
_journal_year     2013
_journal_volume     69
_journal_issue      3
_journal_page_first     o383
_journal_page_last     o383
_journal_paper_category     QO
_journal_paper_doi     10.1107/S1600536813004133
_journal_coeditor_code     FJ2614
_publ_contact_author_name     'Sami Nummelin'
_publ_contact_author_address
;
Molecular Materials, Department of Applied Physics, School of Science,
Aalto University, PO Box 15100, FI-00076 Aalto, Finland
;
_publ_contact_author_email     'sami.nummelin@aalto.fi'
_publ_contact_author_fax     '+358947023155'
_publ_contact_author_phone     '+358947022357'
_publ_section_title
;
Methyl 3',4',5'-trimethoxybiphenyl-4-carboxylate
;
loop_
    _publ_author_name
    _publ_author_footnote
    _publ_author_address
    'Lahtinen, Manu' .
;
University of Jyv\"askyl\"a, Department of Chemistry, PO Box 35, FI-40014 JY,
Finland
;
    'N\"attinen, Kalle' ?
;
VTT Technical Research Centre of Finland, Tampere, FIN-33101, Finland
;
    'Nummelin, Sami' .
;
Molecular Materials, Department of Applied Physics, School of Science,
Aalto University, PO Box 15100, FI-00076 Aalto, Finland
;
