# Supplementary material for: Methyl 3′,4′,5′-trimeth­oxy­biphenyl-4-carboxyl­ate
Source: Acta Crystallogr Sect E Struct Rep Online. 2013 Feb 16;69(Pt 3):o383. doi: 10.1107/S1600536813004133 (PMC3588494; doi:10.1107/S1600536813004133)
Supplement: Supplementary file 2 [file e-69-0o383-Isup2.hkl]

# 
# h,k,l, Fc-squared, Fo-squared, sigma(Fo-squared) and status flag 
# 
data_I
_shelx_title ' CF solution in P-1' 
_shelx_refln_list_code          4 
_shelx_F_calc_maximum       68.77 
_exptl_crystal_F_000       320.00 
_reflns_d_resolution_high  0.8204 
 
loop_ 
 _symmetry_equiv_pos_as_xyz 
 'x, y, z' 
 '-x, -y, -z' 
 
_cell_length_a     7.9103 
_cell_length_b     8.6054 
_cell_length_c    11.8779 
_cell_angle_alpha  92.834 
_cell_angle_beta   92.448 
_cell_angle_gamma 115.822 
 
_shelx_F_squared_multiplier     1.000 
 
loop_ 
 _refln_index_h 
 _refln_index_k 
 _refln_index_l 
 _refln_F_squared_calc 
 _refln_F_squared_meas 
 _refln_F_squared_sigma 
 _refln_observed_status 
   1   0   0      522.60      515.22      7.80 o 
   2   0   0      426.83      419.09      5.42 o 
   3   0   0      306.42      287.67      9.40 o 
   4   0   0        9.97        8.03      1.15 o 
   5   0   0       96.94       79.56      4.05 o 
   6   0   0       84.68       72.45      1.70 o 
   7   0   0       40.71       38.42      1.53 o 
   8   0   0        8.28        8.06      0.91 o 
  -9   1   0        5.01        5.15      0.56 o 
  -8   1   0       13.42       14.89      0.91 o 
  -7   1   0       75.07       73.15      1.78 o 
  -6   1   0      302.08      290.37      3.48 o 
  -5   1   0      166.99      163.42      6.49 o 
  -4   1   0        1.53        3.92      0.39 o 
  -3   1   0      784.45      768.34      8.19 o 
  -2   1   0      630.12      569.88      7.57 o 
  -1   1   0     2064.43     1995.76     24.71 o 
   0   1   0        0.24        1.02      0.52 o 
   1   1   0     1170.97     1123.07     11.03 o 
   2   1   0      477.73      434.56      6.54 o 
   3   1   0     1266.33     1343.84     14.95 o 
   4   1   0       14.63       10.04      1.62 o 
   5   1   0       12.82       12.71      0.51 o 
   6   1   0      104.23      106.55      1.82 o 
   7   1   0       16.80       14.12      1.02 o 
   8   1   0       43.63       64.11      2.13 o 
  -9   2   0        3.95        4.52      0.63 o 
  -8   2   0       41.83       40.78      1.58 o 
  -7   2   0     1540.32     1534.34     15.97 o 
  -6   2   0       32.24       34.17      1.04 o 
  -5   2   0        0.46        1.19      0.68 o 
  -4   2   0      117.30      127.06      2.68 o 
  -3   2   0     1059.10     1068.82     11.10 o 
  -2   2   0      155.33      146.22      5.84 o 
  -1   2   0     3117.75     3011.46     27.09 o 
   0   2   0      319.88      284.92      4.40 o 
   1   2   0       80.32       63.41      4.81 o 
   2   2   0      452.36      482.13     10.96 o 
   3   2   0      770.51      807.69     17.02 o 
   4   2   0        1.41        1.03      0.77 o 
   5   2   0        0.52        0.40      0.18 o 
   6   2   0        0.05        0.27      0.21 o 
   7   2   0        4.83        3.63      0.33 o 
  -9   3   0       42.10       47.25      2.07 o 
  -8   3   0       37.16       38.66      1.55 o 
  -7   3   0      270.24      269.90      3.54 o 
  -6   3   0       12.09       13.10      0.65 o 
  -5   3   0       65.38       72.75      4.46 o 
  -4   3   0       72.30       87.09      2.09 o 
  -3   3   0       73.22       71.97      1.79 o 
  -2   3   0        6.62        4.69      0.43 o 
  -1   3   0      545.55      519.81      8.52 o 
   0   3   0      736.52      689.72     13.42 o 
   1   3   0       16.63       17.34      1.93 o 
   2   3   0       77.34       69.32      4.25 o 
   3   3   0       15.02       15.62      2.25 o 
   4   3   0       61.48       60.17      1.27 o 
   5   3   0      271.15      224.60      3.31 o 
   6   3   0       27.52       27.40      1.34 o 
  -9   4   0       53.04       64.53      1.71 o 
  -8   4   0      482.15      523.23      7.12 o 
  -7   4   0      347.09      351.03      7.06 o 
  -6   4   0       13.18       10.54      0.72 o 
  -5   4   0        1.06        2.06      0.90 o 
  -4   4   0       14.93        9.63      0.73 o 
  -3   4   0      301.16      294.41      4.66 o 
  -2   4   0        1.18        0.83      0.41 o 
  -1   4   0      730.55      734.78     11.18 o 
   0   4   0       62.55       69.43      4.20 o 
   1   4   0       25.10       32.64      3.14 o 
   2   4   0      204.19      218.36      8.93 o 
   3   4   0      118.09      123.55      2.12 o 
   4   4   0      104.15       96.94      2.49 o 
   5   4   0        4.23        3.58      0.45 o 
   6   4   0       36.71       36.78      1.78 o 
  -9   5   0        3.85        5.44      0.48 o 
  -8   5   0        2.44        3.59      0.93 o 
  -7   5   0       43.79       41.09      2.51 o 
  -6   5   0      270.06      285.50     14.16 o 
  -5   5   0       71.51       76.38      4.62 o 
  -4   5   0       42.98       36.99      1.95 o 
  -3   5   0      288.08      288.08      6.54 o 
  -2   5   0       91.86      106.46      3.28 o 
  -1   5   0      119.16      138.41      3.26 o 
   0   5   0      468.32      459.75     13.85 o 
   1   5   0      189.59      200.92      9.21 o 
   2   5   0      314.01      318.19      4.67 o 
   3   5   0      372.57      349.90      4.52 o 
   4   5   0      204.50      177.84      5.22 o 
   5   5   0        1.91        0.87      0.39 o 
  -9   6   0        2.04        1.61      0.27 o 
  -8   6   0      187.96      190.21      6.07 o 
  -7   6   0        0.27        0.17      0.20 o 
  -6   6   0        0.14        0.15      0.42 o 
  -5   6   0      385.06      381.50      8.85 o 
  -4   6   0        4.57        4.44      0.85 o 
  -3   6   0        0.56        0.29      0.30 o 
  -2   6   0      116.14      116.00      3.68 o 
  -1   6   0        0.01        0.15      0.49 o 
   0   6   0      164.02      167.92      8.43 o 
   1   6   0       23.22       20.16      1.18 o 
   2   6   0       88.75       89.55      1.98 o 
   3   6   0       25.91       23.59      1.13 o 
   4   6   0       10.72       11.97      1.06 o 
  -9   7   0        0.95        1.60      0.37 o 
  -8   7   0       11.57       15.33      1.29 o 
  -7   7   0       22.75       20.86      1.66 o 
  -6   7   0       69.65       72.71      3.50 o 
  -5   7   0      299.36      304.97      8.02 o 
  -4   7   0      212.29      220.89      6.52 o 
  -3   7   0      244.16      270.20      8.17 o 
  -2   7   0       79.91       86.42      2.70 o 
  -1   7   0       12.55       11.53      1.08 o 
   0   7   0       47.48       44.85      2.46 o 
   1   7   0      199.12      197.75      3.00 o 
   2   7   0       82.41       81.16      2.07 o 
   3   7   0       15.23       16.87      1.55 o 
  -8   8   0       10.34        9.96      0.61 o 
  -7   8   0        0.01        0.00      0.32 o 
  -6   8   0        0.00        0.65      0.46 o 
  -5   8   0       26.89       27.39      2.13 o 
  -4   8   0        2.08        1.89      0.63 o 
  -3   8   0        6.66        6.50      0.64 o 
  -2   8   0        1.62        2.98      0.54 o 
  -1   8   0      137.96      134.93      4.27 o 
   0   8   0      506.53      509.75      6.92 o 
   1   8   0        9.08        8.04      0.91 o 
   2   8   0       17.81       19.30      1.12 o 
  -8   9   0        0.00        0.23      0.20 o 
  -7   9   0       24.54       28.94      1.63 o 
  -6   9   0      180.12      191.91      5.19 o 
  -5   9   0       63.96       60.27      2.83 o 
  -4   9   0        7.09        7.01      0.96 o 
  -3   9   0        7.99        5.93      0.84 o 
  -2   9   0        5.38        5.04      0.74 o 
  -1   9   0        3.48        4.14      0.66 o 
   0   9   0       57.49       59.84      2.24 o 
  -6  10   0        2.83        2.70      0.46 o 
  -5  10   0        2.98        3.02      0.50 o 
  -4  10   0       14.44       14.92      0.99 o 
  -3  10   0       38.28       32.60      1.28 o 
  -2  10   0       25.17       21.96      1.09 o 
   2 -10   1      190.84      177.67      3.71 o 
   3 -10   1       34.73       30.52      1.27 o 
   4 -10   1        0.37        0.39      0.26 o 
   5 -10   1       16.26       16.25      1.13 o 
   6 -10   1        6.09        6.73      0.70 o 
   0  -9   1        5.31        4.82      0.66 o 
   1  -9   1        4.79        4.95      0.72 o 
   3  -9   1       11.26        9.61      1.06 o 
   4  -9   1        6.41        5.57      0.89 o 
   5  -9   1        5.73        5.96      0.93 o 
   6  -9   1        5.05        5.28      0.84 o 
   7  -9   1        9.87        9.14      0.91 o 
   8  -9   1        0.17        0.29      0.12 o 
  -2  -8   1       17.69       15.69      1.02 o 
  -1  -8   1        0.67        0.48      0.36 o 
   0  -8   1      226.58      223.29      5.74 o 
   1  -8   1       62.01       59.12      2.73 o 
   2  -8   1        1.99        1.51      0.36 o 
   3  -8   1       49.98       50.68      1.78 o 
   4  -8   1      264.86      270.53      7.27 o 
   5  -8   1       99.98      105.13      4.30 o 
   6  -8   1       63.29       61.78      3.11 o 
   7  -8   1       22.17       18.68      1.48 o 
   8  -8   1       81.70       83.30      1.79 o 
  -3  -7   1       31.42       31.83      1.57 o 
  -2  -7   1       12.05       10.04      0.59 o 
  -1  -7   1      108.65      111.97      2.60 o 
   0  -7   1        1.16        2.39      0.62 o 
   1  -7   1       23.89       22.84      2.32 o 
   2  -7   1        1.07        1.70      0.35 o 
   3  -7   1        7.52        7.75      0.57 o 
   4  -7   1        3.44        3.18      0.53 o 
   5  -7   1        5.38        4.38      0.97 o 
   6  -7   1      124.85      126.98      4.71 o 
   7  -7   1        1.94        3.00      0.65 o 
   8  -7   1        8.40        7.46      0.56 o 
   9  -7   1        0.01        0.46      0.24 o 
  -4  -6   1       23.45       23.15      1.48 o 
  -3  -6   1        9.76        7.89      0.52 o 
  -2  -6   1       21.77       22.72      1.21 o 
  -1  -6   1      268.07      265.64      5.25 o 
   0  -6   1       74.37       69.94      3.33 o 
   1  -6   1      102.66      104.17      6.59 o 
   2  -6   1      128.74      142.75      4.36 o 
   3  -6   1      189.68      180.21      5.02 o 
   4  -6   1       44.88       44.43      2.64 o 
   5  -6   1      137.12      136.95      4.87 o 
   6  -6   1      332.47      337.53      5.30 o 
   7  -6   1        1.83        2.05      0.38 o 
   8  -6   1       37.89       38.30      2.18 o 
   9  -6   1        0.01        0.11      0.16 o 
  -5  -5   1        3.36        2.62      0.58 o 
  -4  -5   1       17.25       15.56      1.47 o 
  -3  -5   1       31.29       29.67      1.08 o 
  -2  -5   1      251.88      266.56      4.24 o 
  -1  -5   1        0.04        0.98      0.86 o 
   0  -5   1        1.54        1.67      1.00 o 
   1  -5   1      117.12      105.87      2.94 o 
   2  -5   1      129.12      126.10      3.73 o 
   3  -5   1       69.13       61.38      3.12 o 
   4  -5   1       20.34       15.10      1.84 o 
   5  -5   1      559.83      604.24     14.72 o 
   6  -5   1        1.64        1.48      0.41 o 
   7  -5   1        9.67       13.86      0.95 o 
   8  -5   1      205.74      218.07      3.97 o 
   9  -5   1       89.16       95.68      2.03 o 
  -6  -4   1       43.96       49.89      2.11 o 
  -5  -4   1       60.29       48.34      2.58 o 
  -4  -4   1      113.16      117.10      4.41 o 
  -3  -4   1       96.80       93.68      1.88 o 
  -2  -4   1       79.98       74.48      5.18 o 
  -1  -4   1      980.21     1115.42     22.79 o 
   0  -4   1       82.26       87.43      4.73 o 
   1  -4   1      505.15      487.78      8.32 o 
   2  -4   1       16.81       13.25      1.19 o 
   3  -4   1       18.78       19.34      0.98 o 
   4  -4   1      212.01      213.57      7.18 o 
   5  -4   1       11.77        8.88      1.64 o 
   6  -4   1       10.95        9.52      0.70 o 
   7  -4   1      202.53      203.16      3.98 o 
   8  -4   1       15.48       17.61      1.05 o 
   9  -4   1       30.19       30.64      1.13 o 
  -6  -3   1        5.10        5.46      0.85 o 
  -5  -3   1       63.03       57.24      1.81 o 
  -4  -3   1        0.48        0.73      0.22 o 
  -3  -3   1      335.51      346.06     11.26 o 
  -2  -3   1      755.09      830.05     17.74 o 
  -1  -3   1      111.95       93.46      4.59 o 
   0  -3   1        3.97        3.84      0.43 o 
   1  -3   1     3871.85     3549.18     45.24 o 
   3  -3   1      589.09      591.33      7.23 o 
   4  -3   1       70.76       87.39      4.37 o 
   5  -3   1      193.64      179.03      7.30 o 
   6  -3   1       56.00       53.30      1.40 o 
   7  -3   1      839.92      860.00      8.42 o 
   8  -3   1      762.42      813.51      9.78 o 
   9  -3   1        1.32        1.66      0.44 o 
  -7  -2   1       12.23       11.52      0.71 o 
  -6  -2   1       37.97       44.94      1.14 o 
  -5  -2   1        1.15        1.83      0.28 o 
  -4  -2   1        0.44       -0.26      0.49 o 
  -3  -2   1        1.18        0.48      0.50 o 
  -2  -2   1       72.85       84.01      4.09 o 
  -1  -2   1      464.00      437.16      9.43 o 
   0  -2   1     2553.60     2417.62     30.66 o 
   1  -2   1      599.31      581.15      8.97 o 
   2  -2   1       52.75       52.01      1.12 o 
   3  -2   1      210.71      203.63      2.87 o 
   4  -2   1       22.27       21.67      2.15 o 
   5  -2   1      119.35      120.22      5.82 o 
   6  -2   1        0.53        0.68      0.22 o 
   7  -2   1       34.80       34.30      1.40 o 
   8  -2   1        3.70        3.72      0.41 o 
   9  -2   1       30.10       35.11      1.54 o 
  -8  -1   1        0.07        0.14      0.29 o 
  -7  -1   1        1.67        1.33      0.21 o 
  -6  -1   1       61.23       52.68      1.26 o 
  -5  -1   1      229.12      238.25      2.78 o 
  -4  -1   1       82.86       74.81      4.42 o 
  -3  -1   1      482.68      493.17     18.34 o 
  -2  -1   1      253.74      211.15      3.58 o 
  -1  -1   1      139.90      126.32      3.58 o 
   0  -1   1        0.24        0.26      0.08 o 
   1  -1   1       26.23       24.51      0.56 o 
   2  -1   1      342.75      324.16      4.29 o 
   3  -1   1      242.05      233.96      4.90 o 
   4  -1   1      107.04      112.28      4.87 o 
   5  -1   1      139.80      131.74      5.94 o 
   6  -1   1      355.07      344.04      3.93 o 
   7  -1   1        5.21        4.26      0.45 o 
   8  -1   1        1.67        1.09      0.31 o 
  -8   0   1      147.66      160.04      4.22 o 
  -7   0   1        1.05        1.50      0.31 o 
  -6   0   1        2.53        2.70      0.31 o 
  -5   0   1        5.20        2.61      0.46 o 
  -4   0   1      100.39       93.03      3.88 o 
  -3   0   1      916.86      883.59     20.88 o 
  -2   0   1     1750.61     1668.10     16.48 o 
  -1   0   1      397.63      390.78      5.87 o 
   0   0   1       68.53       64.34      0.71 o 
   1   0   1     1185.86     1120.90     15.12 o 
   2   0   1       48.57       35.49      2.22 o 
   3   0   1      744.41      778.70      9.84 o 
   4   0   1       30.73       44.03      2.86 o 
   5   0   1       20.13       15.52      1.88 o 
   6   0   1       20.28       17.71      0.83 o 
   7   0   1       24.26       26.66      1.26 o 
   8   0   1       66.49       70.40      4.74 o 
  -9   1   1        0.02       -0.04      0.22 o 
  -8   1   1       27.88       27.99      1.78 o 
  -7   1   1      495.98      499.28      5.63 o 
  -6   1   1     2412.06     2414.38     16.54 o 
  -5   1   1       12.89       13.24      1.59 o 
  -4   1   1      570.58      513.64      8.70 o 
  -3   1   1      106.09      110.43      2.73 o 
  -2   1   1      125.06      111.92      2.15 o 
  -1   1   1     3002.37     2986.44     36.99 o 
   0   1   1      661.55      606.17     13.30 o 
   1   1   1      617.59      582.37      6.58 o 
   2   1   1       21.11       23.98      1.41 o 
   3   1   1      856.46      906.35     12.37 o 
   4   1   1      283.87      294.61      9.10 o 
   5   1   1       34.96       33.39      0.93 o 
   6   1   1        0.75        0.50      0.22 o 
   7   1   1        7.90        8.15      0.67 o 
   8   1   1        6.06        5.27      0.57 o 
  -9   2   1       13.39       12.95      1.00 o 
  -8   2   1       52.54       58.89      2.77 o 
  -7   2   1      123.98      130.32      2.43 o 
  -6   2   1      145.32      144.53      2.26 o 
  -5   2   1      133.96      135.23      4.61 o 
  -4   2   1        1.47        3.33      0.41 o 
  -3   2   1      861.26      875.96     13.31 o 
  -2   2   1      191.04      160.50      2.54 o 
  -1   2   1      480.13      417.39      6.57 o 
   0   2   1     2485.09     2219.53     24.06 o 
   1   2   1       30.32       31.60      1.14 o 
   2   2   1     3850.78     4056.07     38.10 o 
   3   2   1       16.51       19.96      2.18 o 
   4   2   1      410.17      390.31     11.46 o 
   5   2   1       36.34       35.85      1.02 o 
   6   2   1      117.22       99.63      2.02 o 
   7   2   1       23.51       20.88      1.26 o 
  -9   3   1      138.61      171.26      4.31 o 
  -8   3   1        0.31        0.09      0.24 o 
  -7   3   1       16.72       17.27      1.05 o 
  -6   3   1      305.40      309.01      3.61 o 
  -5   3   1       22.24       22.31      1.17 o 
  -4   3   1     1161.86     1247.09     13.68 o 
  -3   3   1       78.54       71.83      2.36 o 
  -2   3   1      133.08      119.58      3.05 o 
  -1   3   1        8.70        7.12      0.76 o 
   0   3   1      460.83      451.87      9.88 o 
   1   3   1        4.28        4.86      1.07 o 
   2   3   1       19.76       16.82      2.06 o 
   3   3   1      220.62      237.12      8.83 o 
   4   3   1       23.73       22.75      0.89 o 
   5   3   1        1.66        1.37      0.31 o 
   6   3   1       33.35       26.86      1.15 o 
  -9   4   1        0.16        0.33      0.33 o 
  -8   4   1       11.08       13.43      0.90 o 
  -7   4   1      210.41      214.72      4.01 o 
  -6   4   1       19.62       23.48      1.11 o 
  -5   4   1      835.92      899.16     18.86 o 
  -4   4   1      383.47      380.50      5.92 o 
  -3   4   1       30.32       28.27      1.58 o 
  -2   4   1      116.41      105.53      3.33 o 
  -1   4   1      713.60      762.87     13.68 o 
   0   4   1      220.29      224.64      7.67 o 
   1   4   1      253.71      273.55      9.28 o 
   2   4   1      115.22      110.71      6.11 o 
   3   4   1       75.28       72.80      1.60 o 
   4   4   1      102.88       98.64      4.57 o 
   5   4   1       19.46       16.63      0.94 o 
  -9   5   1        0.13        0.13      0.27 o 
  -8   5   1        2.52        3.88      0.48 o 
  -7   5   1        3.20        2.60      0.44 o 
  -6   5   1        0.13        2.25      0.61 o 
  -4   5   1       46.64       37.62      2.10 o 
  -3   5   1      125.01      111.93      3.83 o 
  -2   5   1      148.12      143.57      2.88 o 
  -1   5   1       39.45       39.47      3.48 o 
   0   5   1      118.55      120.86      6.46 o 
   1   5   1       16.09       15.34      1.12 o 
   2   5   1       78.84       78.29      1.49 o 
   3   5   1        4.63        4.26      0.43 o 
   4   5   1        0.44        0.17      0.22 o 
   5   5   1       18.41       17.41      1.27 o 
  -9   6   1        0.93        2.00      0.47 o 
  -8   6   1      156.67      149.76      4.50 o 
  -7   6   1       97.68       90.12      2.49 o 
  -6   6   1        0.14        0.00      0.41 o 
  -5   6   1      230.20      244.00      6.68 o 
  -4   6   1       67.97       64.24      2.18 o 
  -3   6   1      533.64      500.78      9.16 o 
  -2   6   1      141.65      155.31      7.78 o 
  -1   6   1       33.94       32.15      1.63 o 
   0   6   1        7.28        5.90      1.04 o 
   1   6   1      477.78      484.92      4.49 o 
   2   6   1        5.49        4.95      0.45 o 
   3   6   1       10.81        9.68      0.56 o 
  -9   7   1       17.44       18.88      1.10 o 
  -8   7   1        3.71        2.55      0.59 o 
  -7   7   1        4.83        5.40      0.88 o 
  -6   7   1        0.79        0.64      0.45 o 
  -5   7   1       24.87       27.33      2.16 o 
  -4   7   1       27.29       29.07      2.16 o 
  -3   7   1        0.26        0.37      0.22 o 
  -2   7   1       70.57       65.21      1.89 o 
  -1   7   1       12.35       13.93      1.18 o 
   0   7   1        0.45        0.28      0.25 o 
   1   7   1       65.16       64.23      1.89 o 
   2   7   1        1.84        1.75      0.34 o 
   3   7   1        0.30        0.71      0.24 o 
  -8   8   1       11.54       11.12      0.95 o 
  -7   8   1       19.03       20.53      1.60 o 
  -6   8   1      228.79      240.90      6.61 o 
  -5   8   1       31.49       33.86      2.35 o 
  -4   8   1        2.30        1.86      0.64 o 
  -3   8   1       43.29       47.72      1.69 o 
  -2   8   1       12.50       10.73      1.12 o 
  -1   8   1      162.94      155.68      4.64 o 
   0   8   1      490.38      492.10      9.50 o 
   1   8   1       21.24       19.83      1.39 o 
   2   8   1       47.32       44.73      1.70 o 
  -8   9   1        0.40        0.24      0.19 o 
  -7   9   1       92.40      100.86      3.20 o 
  -6   9   1       78.98       81.82      3.17 o 
  -5   9   1       23.36       22.98      1.69 o 
  -4   9   1        0.50        0.25      0.31 o 
  -3   9   1       31.19       23.32      1.01 o 
  -2   9   1      168.92      159.21      4.17 o 
  -1   9   1      282.07      280.70      5.96 o 
   0   9   1      238.27      249.24      5.18 o 
  -6  10   1       42.82       42.43      1.65 o 
  -5  10   1        9.77        8.51      0.77 o 
  -4  10   1        7.36        5.05      0.55 o 
  -3  10   1        0.13       -0.03      0.16 o 
  -2  10   1       45.17       40.95      1.09 o 
   2 -10   2      126.93      127.37      2.99 o 
   3 -10   2        8.33        6.31      0.42 o 
   4 -10   2        0.07       -0.22      0.22 o 
   5 -10   2       21.62       19.97      1.26 o 
   6 -10   2        1.03        0.72      0.28 o 
   0  -9   2       20.29       20.80      1.30 o 
   1  -9   2       10.97        9.36      0.95 o 
   2  -9   2       37.70       36.24      1.29 o 
   3  -9   2       24.32       22.70      1.05 o 
   4  -9   2       85.91       85.21      3.46 o 
   5  -9   2      118.33      116.99      4.08 o 
   6  -9   2      101.02      107.53      3.69 o 
   7  -9   2       19.32       19.80      1.28 o 
  -2  -8   2       10.44        8.61      0.74 o 
  -1  -8   2       37.08       39.45      1.43 o 
   0  -8   2       14.11       17.52      1.48 o 
   1  -8   2       41.66       39.98      2.25 o 
   2  -8   2        2.93        2.77      0.45 o 
   3  -8   2       24.02       25.22      1.37 o 
   4  -8   2       67.47       63.22      3.29 o 
   5  -8   2       41.42       44.11      2.73 o 
   6  -8   2      389.95      395.01      8.86 o 
   7  -8   2        0.02        0.16      0.28 o 
   8  -8   2        1.27        0.95      0.31 o 
  -3  -7   2      103.63      105.09      3.02 o 
  -2  -7   2      274.02      271.48      4.08 o 
  -1  -7   2      325.12      338.96      5.17 o 
   0  -7   2       58.67       62.37      2.97 o 
   1  -7   2       48.61       47.39      1.66 o 
   2  -7   2      136.37      128.87      2.81 o 
   3  -7   2       34.02       33.94      1.22 o 
   4  -7   2       42.99       38.10      1.73 o 
   5  -7   2       83.26       87.27      4.01 o 
   6  -7   2        0.84        0.58      0.23 o 
   7  -7   2       54.12       55.52      1.72 o 
   8  -7   2       89.09       91.33      2.03 o 
   9  -7   2        1.46        1.01      0.23 o 
  -4  -6   2       10.00        9.71      0.97 o 
  -3  -6   2       81.28       77.33      1.80 o 
  -2  -6   2       37.15       35.24      1.55 o 
  -1  -6   2      261.52      281.04      5.10 o 
   0  -6   2       93.10       91.63      4.09 o 
   1  -6   2       55.57       59.34      4.89 o 
   2  -6   2      256.22      279.29      9.49 o 
   3  -6   2      138.01      125.72      4.17 o 
   4  -6   2        0.00       -0.08      0.44 o 
   5  -6   2       58.83       53.06      2.33 o 
   6  -6   2        0.26        0.56      0.25 o 
   7  -6   2       13.50       12.34      0.87 o 
   8  -6   2      214.33      229.42      3.85 o 
   9  -6   2      291.70      311.17      3.98 o 
  -5  -5   2       80.56       85.64      3.05 o 
  -4  -5   2      274.53      272.47      6.90 o 
  -3  -5   2       34.02       34.70      1.75 o 
  -2  -5   2       70.65       64.96      1.95 o 
  -1  -5   2      212.41      236.95     10.17 o 
   0  -5   2      135.34      154.36      7.49 o 
   1  -5   2       17.36       22.83      1.36 o 
   2  -5   2      287.33      277.26      6.19 o 
   3  -5   2       15.13       10.56      1.36 o 
   4  -5   2        8.22        5.45      1.22 o 
   5  -5   2       60.68       64.10      4.31 o 
   6  -5   2        3.52        3.86      0.64 o 
   7  -5   2       41.42       43.72      1.69 o 
   8  -5   2      221.79      240.23      9.84 o 
   9  -5   2       94.38      100.99      2.03 o 
  -6  -4   2       20.50       18.46      1.27 o 
  -5  -4   2        7.46        7.52      1.06 o 
  -4  -4   2        0.21        0.14      0.32 o 
  -3  -4   2       21.04       24.18      0.95 o 
  -2  -4   2      324.96      336.93     11.65 o 
  -1  -4   2      475.64      507.82     13.82 o 
   0  -4   2       30.63       30.35      2.74 o 
   1  -4   2       23.63       28.24      1.53 o 
   2  -4   2      287.58      299.07      6.72 o 
   3  -4   2      120.66      117.93      4.54 o 
   4  -4   2     1113.05     1135.91     20.83 o 
   5  -4   2      120.13      116.79      5.90 o 
   6  -4   2        5.97        6.29      0.47 o 
   7  -4   2       22.03       23.40      1.24 o 
   8  -4   2      450.97      488.73      6.68 o 
   9  -4   2        8.13        9.72      0.75 o 
  -7  -3   2       61.42       70.60      2.10 o 
  -6  -3   2       11.27        9.63      1.09 o 
  -5  -3   2      241.47      249.11      3.68 o 
  -4  -3   2       37.33       37.35      1.19 o 
  -3  -3   2        0.63        0.04      0.47 o 
  -2  -3   2      951.90      957.86     19.73 o 
  -1  -3   2       22.46       22.60      2.25 o 
   0  -3   2     1943.48     1923.00     19.35 o 
   1  -3   2        0.18        0.30      0.22 o 
   2  -3   2      891.51      860.10     14.19 o 
   3  -3   2        6.12        3.42      0.82 o 
   4  -3   2       78.12       79.23      4.26 o 
   5  -3   2       75.52       74.91      4.70 o 
   6  -3   2      160.94      153.34      2.40 o 
   7  -3   2      393.43      412.04      4.98 o 
   8  -3   2       12.52       12.53      0.86 o 
   9  -3   2        0.40        0.86      0.29 o 
  -7  -2   2        0.04       -0.01      0.48 o 
  -6  -2   2        0.50        0.48      0.23 o 
  -5  -2   2        0.52        0.53      0.24 o 
  -4  -2   2      115.83      121.02      6.32 o 
  -3  -2   2      711.99      744.28     16.41 o 
  -2  -2   2      782.76      749.32     15.00 o 
  -1  -2   2      511.19      529.38     10.88 o 
   0  -2   2      647.55      587.71      5.18 o 
   2  -2   2     4728.95     4512.77     58.97 o 
   3  -2   2       55.82       65.74      3.30 o 
   4  -2   2      226.03      237.12      7.71 o 
   5  -2   2        0.21       -0.13      0.63 o 
   6  -2   2      119.82      114.13      2.28 o 
   7  -2   2       13.34       13.37      0.76 o 
   8  -2   2        3.62        3.69      0.39 o 
   9  -2   2        0.69        0.20      0.20 o 
  -8  -1   2       14.77       16.04      1.01 o 
  -7  -1   2       25.96       25.45      0.86 o 
  -6  -1   2      179.52      178.92      2.50 o 
  -5  -1   2       85.51       89.02      1.64 o 
  -4  -1   2       44.93       56.88      3.87 o 
  -3  -1   2      115.62      124.74      5.09 o 
  -2  -1   2     1243.75     1209.29     19.40 o 
  -1  -1   2      749.66      714.48     11.71 o 
   0  -1   2     1846.25     1823.76     16.61 o 
   1  -1   2       22.06       18.07      1.12 o 
   3  -1   2     1065.32     1076.71     18.28 o 
   4  -1   2      516.46      586.40     13.21 o 
   5  -1   2      196.16      194.36      7.63 o 
   6  -1   2      343.57      326.98      3.83 o 
   7  -1   2        0.16        0.11      0.20 o 
   8  -1   2       78.34       78.94      1.97 o 
  -8   0   2       25.52       29.14      1.62 o 
  -7   0   2       75.64       81.23      1.81 o 
  -6   0   2     1487.04     1550.54     13.22 o 
  -5   0   2      465.65      465.45      8.31 o 
  -4   0   2       94.31       93.59      2.66 o 
  -3   0   2      150.18      140.35      4.83 o 
  -2   0   2      500.49      447.49      8.37 o 
  -1   0   2      681.34      660.27      9.70 o 
   0   0   2     1904.62     1892.37     28.50 o 
   1   0   2      141.72      131.79      2.16 o 
   2   0   2      347.99      346.11      7.44 o 
   3   0   2      384.11      406.67      9.27 o 
   4   0   2      337.58      343.90      9.35 o 
   5   0   2        7.59        7.42      0.72 o 
   6   0   2       30.12       27.36      1.03 o 
   7   0   2        6.72        6.75      0.65 o 
   8   0   2       24.49       21.38      1.00 o 
  -9   1   2       14.68       16.67      0.96 o 
  -8   1   2        3.73        3.13      0.65 o 
  -7   1   2        7.32        8.01      0.59 o 
  -6   1   2      213.02      218.72      2.70 o 
  -4   1   2      123.47      127.13      2.59 o 
  -3   1   2      325.57      340.79      4.53 o 
  -2   1   2       25.32       27.97      1.03 o 
  -1   1   2      367.13      367.32      5.51 o 
   0   1   2      108.18       97.71      6.06 o 
   1   1   2     2554.51     2439.66     18.46 o 
   2   1   2      308.41      315.63     11.49 o 
   3   1   2        6.07        9.63      0.89 o 
   4   1   2      103.59      107.02      4.56 o 
   5   1   2        6.19        5.31      0.38 o 
   6   1   2      186.30      144.35      2.53 o 
   7   1   2       16.61       20.33      0.98 o 
   8   1   2       39.24       48.45      1.69 o 
  -9   2   2       11.05       13.07      0.97 o 
  -8   2   2       23.49       27.27      1.80 o 
  -7   2   2      846.48      883.42      8.46 o 
  -6   2   2      286.23      290.02      3.56 o 
  -5   2   2       41.90       56.29      2.23 o 
  -4   2   2        0.64        0.66      0.28 o 
  -3   2   2       63.41       67.93      2.07 o 
  -2   2   2     1616.19     1554.98     20.73 o 
  -1   2   2      680.95      615.24      9.28 o 
   0   2   2      658.44      637.81     14.51 o 
   1   2   2       68.01       68.91      1.92 o 
   2   2   2       82.34       87.65      2.51 o 
   3   2   2        2.42        4.61      1.05 o 
   4   2   2      169.45      174.04      2.49 o 
   5   2   2       58.73       48.30      1.40 o 
   6   2   2       35.06       33.85      1.13 o 
   7   2   2        0.29        0.17      0.28 o 
  -9   3   2        5.69        5.44      0.71 o 
  -8   3   2       33.54       36.48      2.12 o 
  -7   3   2       26.01       27.56      1.04 o 
  -6   3   2       32.32       32.05      1.34 o 
  -5   3   2      144.61      159.67      4.30 o 
  -4   3   2     1320.23     1446.77     20.59 o 
  -3   3   2      117.99      116.78      3.23 o 
  -2   3   2     1407.30     1371.82     19.37 o 
  -1   3   2      436.50      399.62      7.32 o 
   0   3   2      407.04      419.18      6.02 o 
   1   3   2      400.89      386.55      7.76 o 
   2   3   2       42.19       47.22      3.33 o 
   3   3   2        2.35        1.49      0.74 o 
   4   3   2      114.03      108.09      2.00 o 
   5   3   2      536.69      451.12     10.69 o 
   6   3   2        0.40        0.98      0.39 o 
  -9   4   2       57.50       64.12      2.41 o 
  -8   4   2       29.17       32.38      2.00 o 
  -7   4   2      103.00       96.68      1.99 o 
  -6   4   2       12.25       13.81      0.83 o 
  -5   4   2        2.43        2.98      0.63 o 
  -4   4   2      369.25      380.08      7.74 o 
  -3   4   2       33.23       34.51      1.89 o 
  -2   4   2       54.93       45.39      2.20 o 
  -1   4   2       91.57       92.12      3.39 o 
   0   4   2       16.68       10.38      1.57 o 
   1   4   2      340.99      337.51     10.26 o 
   2   4   2      147.99      138.80      6.63 o 
   3   4   2       19.80       17.98      0.80 o 
   4   4   2       91.89       76.06      2.99 o 
   5   4   2        0.63        0.71      0.29 o 
   6   4   2       94.03       92.16      2.30 o 
  -9   5   2       59.36       57.81      2.22 o 
  -8   5   2       15.64       14.37      0.85 o 
  -7   5   2        1.84        4.29      0.82 o 
  -6   5   2        1.94        2.17      0.60 o 
  -5   5   2        1.65        1.06      0.31 o 
  -4   5   2       51.34       38.73      2.26 o 
  -3   5   2        7.51        7.20      1.01 o 
  -2   5   2     1755.46     1742.75     26.12 o 
  -1   5   2       13.96       15.14      2.06 o 
   0   5   2       73.07       82.44      5.13 o 
   1   5   2      136.54      126.91      2.14 o 
   2   5   2      108.75      108.58      2.82 o 
   3   5   2        1.72        2.40      0.35 o 
   4   5   2        0.78        0.27      0.28 o 
   5   5   2        4.55        4.71      0.51 o 
  -9   6   2       13.16       11.04      0.89 o 
  -8   6   2        1.20        1.01      0.44 o 
  -7   6   2       10.78       10.01      0.82 o 
  -6   6   2        4.66        5.28      0.95 o 
  -5   6   2        4.86        4.91      0.65 o 
  -4   6   2        0.00        0.50      0.32 o 
  -3   6   2       20.79       25.41      2.06 o 
  -2   6   2        0.00        0.27      0.50 o 
  -1   6   2       26.49       27.15      1.99 o 
   0   6   2      198.19      203.76      3.54 o 
   1   6   2     1676.48     1685.70     17.32 o 
   2   6   2        3.46        3.60      0.40 o 
   3   6   2       68.60       72.95      1.61 o 
   4   6   2       17.04       10.33      0.68 o 
  -9   7   2        6.82        4.62      0.53 o 
  -8   7   2       15.70       15.68      1.24 o 
  -7   7   2        3.47        4.88      0.84 o 
  -6   7   2        0.04        0.66      0.46 o 
  -5   7   2      326.50      368.45      8.85 o 
  -4   7   2       90.92       90.66      3.85 o 
  -3   7   2       76.37       82.07      3.30 o 
  -2   7   2       15.27       12.00      0.77 o 
  -1   7   2       10.02       10.85      1.02 o 
   0   7   2       10.67       10.85      1.22 o 
   1   7   2      167.14      171.19      4.49 o 
   2   7   2        0.41        0.39      0.24 o 
   3   7   2       34.31       32.93      1.38 o 
  -8   8   2       13.53       15.38      1.06 o 
  -7   8   2        1.67        1.91      0.58 o 
  -6   8   2      135.75      144.74      4.86 o 
  -5   8   2        8.46        7.94      1.15 o 
  -4   8   2        0.50       -0.05      0.46 o 
  -3   8   2        8.28        9.48      0.73 o 
  -2   8   2      148.27      137.78      4.17 o 
  -1   8   2      144.97      138.85      4.30 o 
   0   8   2       15.01       17.03      0.92 o 
   1   8   2        0.76        0.91      0.42 o 
   2   8   2       16.03       16.21      0.95 o 
  -7   9   2      144.16      150.21      2.72 o 
  -6   9   2       20.91       21.18      1.54 o 
  -5   9   2       15.99       15.71      1.36 o 
  -4   9   2        2.84        1.74      0.51 o 
  -3   9   2        1.49        1.34      0.34 o 
  -2   9   2        6.57        6.42      0.76 o 
  -1   9   2       10.70       10.12      0.67 o 
   0   9   2      100.14      101.61      2.86 o 
  -6  10   2      130.06      129.78      8.97 o 
  -5  10   2        4.88        2.90      0.67 o 
  -3  10   2       15.04        9.27      1.60 o 
   2 -10   3       56.68       55.56      1.79 o 
   3 -10   3        1.02        0.85      0.36 o 
   4 -10   3        0.07        0.24      0.24 o 
   5 -10   3      150.03      157.37      3.86 o 
   6 -10   3       60.72       61.82      2.07 o 
   0  -9   3       22.87       22.61      0.94 o 
   1  -9   3        1.14        0.47      0.33 o 
   2  -9   3       23.03       20.90      0.98 o 
   3  -9   3        1.54        1.59      0.31 o 
   4  -9   3        5.44        2.69      0.66 o 
   5  -9   3        0.06       -0.24      0.46 o 
   6  -9   3        6.72        7.24      0.92 o 
   7  -9   3       67.23       68.78      1.61 o 
  -2  -8   3        8.59        8.04      0.67 o 
  -1  -8   3       84.55       88.49      3.11 o 
   0  -8   3       96.12       97.36      3.59 o 
   1  -8   3       13.42       14.71      1.37 o 
   2  -8   3        1.56        1.64      0.39 o 
   3  -8   3       14.48       12.43      0.89 o 
   4  -8   3      264.28      267.49      7.40 o 
   5  -8   3      143.56      157.04      5.35 o 
   6  -8   3       73.45       69.24      1.92 o 
   7  -8   3       63.52       59.82      1.31 o 
   8  -8   3       20.34       19.09      0.67 o 
  -3  -7   3       10.40        9.76      0.85 o 
  -2  -7   3        1.56        1.42      0.31 o 
  -1  -7   3       16.86       17.23      1.02 o 
   0  -7   3       25.59       23.82      1.83 o 
   1  -7   3       43.41       38.29      1.52 o 
   2  -7   3       44.37       40.60      1.54 o 
   3  -7   3       28.42       29.00      1.44 o 
   4  -7   3        4.16        4.36      1.16 o 
   5  -7   3      164.38      168.01      5.72 o 
   6  -7   3       59.37       64.01      2.05 o 
   7  -7   3        4.18        3.96      0.38 o 
   8  -7   3        5.96        4.42      0.59 o 
  -4  -6   3        6.58        4.57      0.72 o 
  -3  -6   3      178.27      188.28     11.21 o 
  -2  -6   3        0.07        0.05      0.28 o 
  -1  -6   3       71.63       71.43      2.08 o 
   0  -6   3      160.57      174.99      9.00 o 
   1  -6   3       88.87       85.85      5.16 o 
   2  -6   3       53.61       55.22      1.81 o 
   3  -6   3        0.16        1.08      0.36 o 
   4  -6   3        8.49        8.02      1.15 o 
   5  -6   3       11.39       10.80      1.06 o 
   6  -6   3       60.30       57.91      2.00 o 
   7  -6   3        4.45        5.63      0.60 o 
   8  -6   3      175.79      182.41      3.24 o 
   9  -6   3        1.21        1.06      0.28 o 
  -5  -5   3       14.45       17.49      1.34 o 
  -4  -5   3       74.53       73.51      3.35 o 
  -3  -5   3       13.33       12.50      1.15 o 
  -2  -5   3        0.03        0.05      0.25 o 
  -1  -5   3       75.06       96.53      6.26 o 
   0  -5   3      131.42      131.96      6.87 o 
   1  -5   3       51.41       56.41      2.20 o 
   2  -5   3     1213.74     1192.18     18.27 o 
   3  -5   3       92.88       98.39      4.21 o 
   4  -5   3        8.39       11.69      1.70 o 
   5  -5   3        8.79        7.18      0.66 o 
   6  -5   3       77.56       76.87      2.70 o 
   7  -5   3      109.61      110.22      2.71 o 
   8  -5   3      238.44      254.54      4.14 o 
   9  -5   3      432.54      464.03     12.59 o 
  -6  -4   3        6.71        5.14      0.70 o 
  -5  -4   3        1.67        2.25      0.67 o 
  -4  -4   3       49.35       52.70      2.02 o 
  -3  -4   3        0.33        0.18      0.29 o 
  -2  -4   3       11.53        9.51      1.86 o 
  -1  -4   3        6.48        6.60      1.46 o 
   0  -4   3       97.75       92.78      4.91 o 
   1  -4   3      374.25      373.38      7.23 o 
   2  -4   3     1275.05     1227.28     19.16 o 
   3  -4   3        5.16        5.48      1.04 o 
   4  -4   3        4.72        3.92      1.07 o 
   5  -4   3       17.55       22.77      2.63 o 
   6  -4   3       32.93       31.89      0.94 o 
   7  -4   3        0.79        0.52      0.31 o 
   8  -4   3        4.29        5.32      0.55 o 
   9  -4   3       39.94       44.11      1.18 o 
  -7  -3   3        4.73        5.50      0.54 o 
  -6  -3   3        1.14        1.13      0.32 o 
  -5  -3   3      126.70      128.91      2.51 o 
  -4  -3   3      117.49      127.00      2.31 o 
  -3  -3   3       91.27       79.75      5.24 o 
  -2  -3   3      321.89      354.32     10.65 o 
  -1  -3   3       48.35       46.71      3.27 o 
   0  -3   3        5.62        8.59      2.95 o 
   1  -3   3        7.87        7.01      0.52 o 
   2  -3   3       64.11       51.80      2.55 o 
   3  -3   3      202.48      192.30      6.12 o 
   4  -3   3       85.90       79.79      4.39 o 
   5  -3   3        0.05        0.08      0.41 o 
   6  -3   3      171.52      160.64      2.41 o 
   7  -3   3      326.18      340.33      4.30 o 
   8  -3   3        0.92        0.97      0.29 o 
   9  -3   3        1.90        1.38      0.22 o 
  -7  -2   3       67.19       73.52      2.08 o 
  -6  -2   3       63.25       61.27      1.63 o 
  -5  -2   3      204.42      218.70      2.93 o 
  -4  -2   3        0.62        0.22      0.20 o 
  -3  -2   3       74.41       69.59      4.31 o 
  -2  -2   3      640.06      642.66     13.59 o 
  -1  -2   3       99.93      103.59      4.12 o 
   0  -2   3        8.68        5.57      0.46 o 
   1  -2   3     1496.46     1442.99     20.60 o 
   2  -2   3      266.70      260.91      6.45 o 
   3  -2   3       14.16       19.64      1.88 o 
   4  -2   3      171.50      161.81      6.40 o 
   5  -2   3      403.31      415.30     12.30 o 
   6  -2   3      286.37      281.74      3.47 o 
   7  -2   3       88.76       89.65      1.94 o 
   8  -2   3       42.80       44.32      1.20 o 
  -8  -1   3        1.00        2.07      0.39 o 
  -7  -1   3       31.24       30.91      1.29 o 
  -6  -1   3      319.20      333.79      4.39 o 
  -5  -1   3     2513.55     2542.65     17.59 o 
  -4  -1   3        9.02        9.79      1.62 o 
  -3  -1   3      285.29      260.00      7.67 o 
  -2  -1   3       19.46       21.73      1.75 o 
  -1  -1   3      287.56      269.62      5.87 o 
   1  -1   3        1.16        2.47      0.17 o 
   2  -1   3      302.41      308.04      7.23 o 
   3  -1   3       39.03       43.57      2.80 o 
   4  -1   3      150.60      163.87      6.48 o 
   5  -1   3        2.68        3.01      1.02 o 
   6  -1   3       76.42       74.79      1.84 o 
   7  -1   3       22.53       23.74      0.94 o 
   8  -1   3       12.76       12.78      0.71 o 
  -8   0   3        2.98        3.15      0.37 o 
  -7   0   3        0.39        0.37      0.25 o 
  -6   0   3      603.90      631.43      6.51 o 
  -5   0   3      115.06      113.00      2.56 o 
  -4   0   3      109.11      106.72      3.04 o 
  -3   0   3      140.85      117.67      3.36 o 
  -2   0   3        4.12        4.03      0.64 o 
  -1   0   3      442.19      445.56      4.76 o 
   0   0   3     4136.62     4106.98     50.71 o 
   1   0   3      409.05      379.38      5.50 o 
   2   0   3       84.05       76.07      3.29 o 
   3   0   3     2349.65     2535.67     37.46 o 
   4   0   3      288.84      303.02      9.07 o 
   5   0   3       40.07       35.64      1.06 o 
   6   0   3      247.05      227.91      3.24 o 
   7   0   3        4.71        3.96      0.48 o 
   8   0   3       47.26       37.18      1.36 o 
  -8   1   3       48.13       55.53      1.65 o 
  -7   1   3      226.91      240.12      4.34 o 
  -6   1   3        4.85        4.60      0.50 o 
  -5   1   3      515.32      488.28      8.76 o 
  -4   1   3      101.34      109.24      3.00 o 
  -3   1   3     1061.96     1084.97     15.14 o 
  -2   1   3      339.44      325.93      5.46 o 
  -1   1   3     1090.00     1064.33     14.45 o 
   0   1   3       47.40       47.12      3.03 o 
   1   1   3      195.73      186.34      2.73 o 
   2   1   3       13.73        8.71      0.73 o 
   3   1   3      118.70      106.25      3.09 o 
   4   1   3      112.73      120.69      5.22 o 
   5   1   3       35.63       32.64      0.92 o 
   6   1   3       27.14       22.22      1.09 o 
   7   1   3       69.78       70.17      1.74 o 
  -9   2   3        7.46       10.73      0.81 o 
  -8   2   3        7.84        7.54      0.89 o 
  -7   2   3      163.21      169.59      6.56 o 
  -6   2   3      258.24      251.19      4.08 o 
  -5   2   3      187.45      183.16      4.66 o 
  -4   2   3     1176.47     1349.74     19.21 o 
  -3   2   3     1321.50     1361.82     18.97 o 
  -2   2   3      330.74      339.10      6.10 o 
  -1   2   3      360.04      375.37      6.64 o 
   0   2   3       99.76      115.51      2.27 o 
   1   2   3       21.78       18.93      1.05 o 
   2   2   3      622.01      653.43      8.89 o 
   3   2   3        3.91        1.92      0.65 o 
   4   2   3       61.41       51.06      1.43 o 
   5   2   3       19.95       13.00      0.90 o 
   6   2   3       93.42       86.73      3.24 o 
   7   2   3        0.60        1.46      0.39 o 
  -9   3   3        1.03        0.76      0.32 o 
  -8   3   3        1.50        1.30      0.35 o 
  -7   3   3        0.65        0.14      0.18 o 
  -6   3   3       29.43       26.46      2.67 o 
  -5   3   3       66.50       70.38      2.88 o 
  -4   3   3      117.92      127.63      3.81 o 
  -3   3   3      430.98      430.19      8.04 o 
  -2   3   3       40.45       38.58      1.90 o 
  -1   3   3      340.95      356.69      7.11 o 
   0   3   3        4.86        5.12      0.58 o 
   1   3   3      132.16      133.65      3.31 o 
   2   3   3       12.98       14.67      1.79 o 
   3   3   3       46.48       39.28      1.37 o 
   4   3   3        1.47        2.16      0.34 o 
   5   3   3       10.32        7.76      1.24 o 
   6   3   3       16.07       12.55      1.07 o 
  -9   4   3        5.59        5.66      0.67 o 
  -8   4   3        4.71        3.89      0.49 o 
  -7   4   3      184.18      162.64      7.29 o 
  -6   4   3       96.75       85.93      2.24 o 
  -5   4   3        0.75        2.30      0.62 o 
  -4   4   3      155.86      151.65      4.66 o 
  -3   4   3        0.08        0.48      0.42 o 
  -2   4   3      556.32      525.04     10.02 o 
  -1   4   3      261.17      313.49      5.52 o 
   0   4   3      190.54      177.47      6.42 o 
   1   4   3        4.47        4.46      1.06 o 
   2   4   3      388.86      379.81      4.19 o 
   3   4   3       29.01       28.57      1.11 o 
   4   4   3        3.74        2.22      0.46 o 
   5   4   3        1.44        0.51      0.39 o 
   6   4   3        1.33        2.44      0.37 o 
  -9   5   3        3.28        3.84      0.55 o 
  -8   5   3        0.02       -0.13      0.22 o 
  -7   5   3        0.42        0.53      0.40 o 
  -6   5   3        2.81        4.06      0.77 o 
  -5   5   3       42.66       39.75      1.68 o 
  -4   5   3      237.92      227.07      6.34 o 
  -3   5   3      195.70      190.34      5.73 o 
  -2   5   3       12.33       15.99      1.60 o 
  -1   5   3      107.85      104.07      5.25 o 
   0   5   3      275.85      267.24      9.29 o 
   1   5   3      206.60      191.54      3.27 o 
   2   5   3      229.87      229.47      3.50 o 
   3   5   3        0.15        0.07      0.23 o 
   4   5   3        1.59        2.15      0.57 o 
   5   5   3      122.11      134.60      3.04 o 
  -9   6   3      122.87      133.71      3.20 o 
  -8   6   3      250.32      232.31      4.27 o 
  -7   6   3       35.01       37.21      1.52 o 
  -6   6   3       16.52       19.34      1.73 o 
  -5   6   3      449.76      443.47      7.20 o 
  -4   6   3       54.45       50.51      2.01 o 
  -3   6   3        5.01        6.33      0.71 o 
  -2   6   3       48.92       54.00      2.62 o 
  -1   6   3       25.26       23.87      1.57 o 
   0   6   3       84.88       82.98      3.31 o 
   1   6   3      880.53      879.03     10.41 o 
   2   6   3        2.34        2.54      0.45 o 
   3   6   3       54.63       53.43      1.65 o 
   4   6   3        8.73        6.95      0.59 o 
  -9   7   3        2.04        1.44      0.29 o 
  -8   7   3        0.06        0.26      0.19 o 
  -7   7   3       51.63       52.96      2.76 o 
  -6   7   3       30.02       32.26      2.26 o 
  -5   7   3      611.84      636.38     12.61 o 
  -4   7   3        0.40        0.17      0.36 o 
  -3   7   3        6.06        7.94      0.79 o 
  -2   7   3        0.67        0.08      0.33 o 
  -1   7   3       25.04       25.15      1.79 o 
   0   7   3     1352.34     1358.49     21.05 o 
   1   7   3      140.13      141.53      3.11 o 
   2   7   3       12.69       11.52      0.73 o 
   3   7   3        7.24        5.95      0.47 o 
  -8   8   3       25.73       29.41      1.00 o 
  -7   8   3        0.24        0.11      0.22 o 
  -6   8   3      183.89      198.05      5.70 o 
  -5   8   3       35.94       37.12      2.35 o 
  -4   8   3        4.74        4.13      0.82 o 
  -3   8   3       93.16       90.75      2.39 o 
  -2   8   3        4.67        5.35      0.78 o 
  -1   8   3       25.19       25.47      1.73 o 
   0   8   3       30.31       30.93      1.25 o 
   1   8   3      185.92      183.72     10.11 o 
  -7   9   3       40.48       39.36      1.49 o 
  -6   9   3      121.97      127.82      2.58 o 
  -5   9   3        1.19        1.86      0.52 o 
  -4   9   3        2.05        1.47      0.48 o 
  -3   9   3      152.84      139.48      3.49 o 
  -2   9   3       42.32       48.61      2.00 o 
  -1   9   3       23.37       19.09      0.67 o 
   0   9   3       76.83       83.04      2.42 o 
  -5  10   3       22.42       23.21      1.23 o 
  -4  10   3        0.68        0.15      0.22 o 
  -3  10   3        2.05        2.41      0.45 o 
   3 -10   4        4.74        4.18      0.33 o 
   4 -10   4       20.95       19.64      1.16 o 
   5 -10   4       47.01       46.10      1.83 o 
   0  -9   4      145.65      147.22      3.36 o 
   1  -9   4        4.58        4.07      0.64 o 
   2  -9   4        0.25        0.21      0.20 o 
   3  -9   4       50.83       53.50      1.62 o 
   4  -9   4        0.92        0.77      0.46 o 
   5  -9   4        1.82        1.40      0.54 o 
   6  -9   4       57.23       60.29      2.52 o 
   7  -9   4        0.00        0.18      0.20 o 
  -2  -8   4       56.42       43.62      1.41 o 
  -1  -8   4        3.22        3.25      0.60 o 
   0  -8   4      104.37      116.31      3.97 o 
   1  -8   4      190.09      192.88      3.76 o 
   2  -8   4       28.94       27.63      1.36 o 
   3  -8   4       77.41       84.16      2.36 o 
   4  -8   4      128.33      145.15      5.21 o 
   5  -8   4        7.70        8.74      1.23 o 
   6  -8   4        3.72        3.60      0.46 o 
   7  -8   4        4.37        5.81      0.38 o 
   8  -8   4       25.80       23.49      0.95 o 
  -3  -7   4       35.74       35.65      1.58 o 
  -2  -7   4       37.94       40.41      1.46 o 
  -1  -7   4      277.67      283.09      4.69 o 
   0  -7   4      149.44      161.09      5.07 o 
   1  -7   4       78.87       81.01      3.65 o 
   2  -7   4       10.94       12.94      1.27 o 
   3  -7   4        2.18        2.35      0.36 o 
   4  -7   4       25.45       21.11      1.31 o 
   5  -7   4        6.80        9.34      1.32 o 
   6  -7   4       11.58       11.76      0.87 o 
   7  -7   4        5.86        5.84      0.53 o 
   8  -7   4        0.25        0.41      0.17 o 
  -4  -6   4        1.55        1.36      0.43 o 
  -3  -6   4        8.80        8.35      0.70 o 
  -2  -6   4        1.81        2.59      0.47 o 
  -1  -6   4      167.27      171.36      5.15 o 
   0  -6   4      162.36      157.69     13.02 o 
   1  -6   4       20.18       23.15      1.58 o 
   2  -6   4       66.78       70.32      2.10 o 
   3  -6   4       16.79       14.78      1.07 o 
   4  -6   4      129.16      131.69      3.35 o 
   5  -6   4      507.21      519.77     26.54 o 
   6  -6   4       20.13       20.24      1.17 o 
   7  -6   4       27.23       25.32      1.17 o 
   8  -6   4       88.89       88.28      1.98 o 
   9  -6   4       46.81       45.25      1.53 o 
  -5  -5   4        3.83        2.64      0.58 o 
  -4  -5   4       32.95       35.22      2.30 o 
  -3  -5   4        0.00        0.97      1.24 o 
  -2  -5   4       27.73       29.41      1.32 o 
  -1  -5   4      192.64      195.37      3.41 o 
   0  -5   4       38.58       37.36      3.63 o 
   1  -5   4      280.98      293.54      6.57 o 
   2  -5   4      154.06      133.13      4.18 o 
   3  -5   4      719.62      741.11     14.48 o 
   4  -5   4        6.38        5.80      1.28 o 
   5  -5   4       41.00       42.43      2.01 o 
   6  -5   4        1.42        2.88      0.37 o 
   7  -5   4        0.48        0.60      0.33 o 
   8  -5   4      112.72      117.19      2.44 o 
   9  -5   4       43.32       48.69      1.75 o 
  -6  -4   4        3.32        4.27      0.62 o 
  -5  -4   4        5.51        4.94      0.62 o 
  -4  -4   4       44.20       49.83      2.00 o 
  -3  -4   4      249.99      272.62      4.50 o 
  -2  -4   4      441.29      468.07      5.92 o 
  -1  -4   4       66.95       69.07      4.66 o 
   0  -4   4      284.12      282.18      9.04 o 
   1  -4   4      679.76      651.04      8.74 o 
   2  -4   4     3892.37     3988.61     37.32 o 
   3  -4   4     2428.53     2449.58     36.57 o 
   4  -4   4       68.43       75.27      4.35 o 
   5  -4   4       41.85       37.70      1.90 o 
   6  -4   4        4.41        4.01      0.36 o 
   7  -4   4       16.93       20.52      2.49 o 
   8  -4   4        8.94        9.07      0.72 o 
   9  -4   4        0.10        0.37      0.23 o 
  -6  -3   4        3.63        4.65      0.57 o 
  -5  -3   4      390.46      417.70      5.18 o 
  -4  -3   4       20.94       22.18      0.93 o 
  -3  -3   4        3.38        3.30      0.45 o 
  -2  -3   4       24.58       20.98      2.40 o 
  -1  -3   4      155.00      157.77      6.22 o 
   0  -3   4        0.00        0.16      0.43 o 
   1  -3   4      276.11      298.20      8.22 o 
   2  -3   4      297.37      293.27      7.24 o 
   3  -3   4      521.98      520.76     11.67 o 
   4  -3   4      170.67      155.10      6.45 o 
   5  -3   4      379.22      416.13      9.32 o 
   6  -3   4      114.36      115.34      1.82 o 
   7  -3   4      305.43      302.92      3.89 o 
   8  -3   4       11.59        9.95      0.66 o 
  -7  -2   4       88.55       87.00      4.23 o 
  -6  -2   4       22.07       23.68      0.99 o 
  -5  -2   4      609.96      651.74      6.04 o 
  -4  -2   4      828.06      877.06      7.72 o 
  -3  -2   4      125.76      143.54      6.34 o 
  -2  -2   4        0.74        0.93      0.61 o 
  -1  -2   4       14.97       15.20      1.57 o 
   0  -2   4     1147.34     1138.89     10.19 o 
   1  -2   4      797.46      816.70     17.66 o 
   2  -2   4      242.26      237.95      6.57 o 
   3  -2   4        6.02        3.87      0.96 o 
   4  -2   4        1.01        0.65      0.68 o 
   5  -2   4      154.00      160.76      3.84 o 
   6  -2   4        0.20       -0.02      0.54 o 
   7  -2   4       27.53       27.98      1.01 o 
   8  -2   4        1.23        0.91      0.21 o 
  -7  -1   4        4.71        4.73      0.52 o 
  -6  -1   4       39.26       39.32      1.31 o 
  -5  -1   4      116.44      118.55      1.99 o 
  -4  -1   4        6.58        5.18      0.89 o 
  -3  -1   4       19.71       27.09      2.30 o 
  -2  -1   4      763.02      804.96     14.26 o 
  -1  -1   4      240.59      248.82      5.57 o 
   0  -1   4     2041.94     2072.68     18.34 o 
   1  -1   4        3.53        2.35      0.23 o 
   2  -1   4      830.18      797.16     14.72 o 
   3  -1   4      702.38      700.34     14.57 o 
   4  -1   4        0.02        0.28      0.51 o 
   5  -1   4       52.55       58.53      2.66 o 
   6  -1   4       14.18       12.93      0.68 o 
   7  -1   4      145.85      132.31      2.23 o 
   8  -1   4       30.98       36.61      1.71 o 
  -8   0   4       13.70       13.63      0.71 o 
  -7   0   4       15.16       17.66      1.54 o 
  -6   0   4     1258.37     1258.60     11.26 o 
  -5   0   4       31.43       32.83      1.06 o 
  -4   0   4        1.22        0.58      0.30 o 
  -3   0   4      143.30      158.58      3.69 o 
  -2   0   4        8.12       11.46      0.63 o 
  -1   0   4       93.73       89.70      2.17 o 
   0   0   4        3.14        1.44      0.27 o 
   1   0   4       32.71       30.04      0.71 o 
   2   0   4        1.28        1.12      0.57 o 
   3   0   4       79.77       76.70      4.11 o 
   4   0   4       18.40       21.69      2.44 o 
   5   0   4      342.07      328.05      5.17 o 
   6   0   4       86.98       76.00      1.66 o 
   7   0   4       33.89       29.28      1.28 o 
   8   0   4        3.06        3.47      0.52 o 
  -8   1   4        0.24        0.39      0.21 o 
  -7   1   4        5.97        6.21      0.76 o 
  -6   1   4      153.69      141.79      2.52 o 
  -5   1   4        4.45        3.47      0.63 o 
  -4   1   4       12.48       16.89      1.18 o 
  -3   1   4     2693.38     2711.88     35.35 o 
  -2   1   4      163.44      155.55      3.47 o 
  -1   1   4      526.50      529.90      8.30 o 
   0   1   4      160.21      157.78      3.58 o 
   1   1   4      427.67      430.93      7.24 o 
   2   1   4       70.64       61.12      3.33 o 
   3   1   4       11.54        8.33      1.38 o 
   4   1   4      105.00      109.19      2.28 o 
   5   1   4        6.67        4.54      0.78 o 
   6   1   4      599.20      518.54      8.57 o 
   7   1   4        0.52        3.89      0.64 o 
  -9   2   4       99.90      123.13      2.71 o 
  -8   2   4        7.45        7.28      0.67 o 
  -7   2   4        1.18        0.87      0.32 o 
  -6   2   4       12.40       11.23      0.67 o 
  -5   2   4      103.78      107.77      3.58 o 
  -4   2   4        2.07        1.01      0.37 o 
  -3   2   4      572.93      579.38      9.73 o 
  -2   2   4       91.86       90.00      2.83 o 
  -1   2   4        0.13        0.41      0.34 o 
   0   2   4       20.55       25.43      1.07 o 
   1   2   4       10.41        7.56      0.62 o 
   2   2   4        0.00        0.47      0.40 o 
   4   2   4      106.19      102.00      2.64 o 
   5   2   4      288.34      251.34      6.32 o 
   6   2   4        6.80        5.87      0.85 o 
   7   2   4       43.80       49.19      1.81 o 
  -9   3   4        6.57        6.60      0.61 o 
  -8   3   4       35.28       31.63      1.49 o 
  -7   3   4        2.32        2.12      0.43 o 
  -6   3   4       26.32       33.29      1.10 o 
  -5   3   4        0.01        0.34      0.37 o 
  -4   3   4       51.33       61.99      2.73 o 
  -3   3   4       42.19       47.16      2.29 o 
  -2   3   4       22.10       24.90      1.66 o 
  -1   3   4     3323.65     3788.05     50.30 o 
   0   3   4      235.72      250.19      4.45 o 
   1   3   4       32.29       38.93      1.78 o 
   3   3   4        4.21        3.01      0.52 o 
   4   3   4       21.23       21.30      1.24 o 
   5   3   4        0.23        0.42      0.36 o 
   6   3   4        5.94        5.66      0.72 o 
  -9   4   4       25.36       29.06      1.32 o 
  -8   4   4       14.90       12.58      0.86 o 
  -7   4   4       18.46       16.38      0.94 o 
  -6   4   4        5.69        5.74      0.62 o 
  -5   4   4       91.84       95.19      2.59 o 
  -4   4   4        4.26        4.17      0.83 o 
  -3   4   4      242.57      245.62      6.51 o 
  -2   4   4      115.20      136.95      4.60 o 
  -1   4   4        7.90        5.99      0.72 o 
   0   4   4       42.61       32.68      2.49 o 
   2   4   4     2102.38     2154.27     17.65 o 
   3   4   4       73.09       70.91      1.83 o 
   4   4   4       25.84       29.95      2.00 o 
   5   4   4        0.27       -0.04      0.30 o 
  -9   5   4        1.86        0.72      0.26 o 
  -8   5   4       42.25       31.89      0.98 o 
  -7   5   4        1.52        1.33      0.46 o 
  -6   5   4       94.16       95.36      2.12 o 
  -5   5   4       63.02       62.29      2.22 o 
  -4   5   4      275.11      250.66      4.82 o 
  -3   5   4      126.71      116.62      4.60 o 
  -2   5   4       48.83       57.60      2.41 o 
  -1   5   4       32.96       30.88      2.50 o 
   0   5   4       97.57       96.38      3.39 o 
   1   5   4       26.75       29.97      1.38 o 
   2   5   4      185.03      191.29      7.83 o 
   3   5   4       10.03        8.20      0.75 o 
   4   5   4        1.64        2.08      0.54 o 
  -9   6   4        4.24        4.77      0.47 o 
  -8   6   4        0.51        0.56      0.18 o 
  -7   6   4       18.21       16.70      1.34 o 
  -6   6   4        0.28        0.87      0.53 o 
  -5   6   4      564.07      571.39     13.52 o 
  -4   6   4       35.55       32.14      1.63 o 
  -3   6   4       12.93       11.55      1.40 o 
  -2   6   4        2.31        4.27      0.62 o 
  -1   6   4      226.42      208.33      5.48 o 
   0   6   4      127.19      124.84      4.25 o 
   1   6   4       58.42       56.91      2.04 o 
   2   6   4       84.07       83.11      2.39 o 
   3   6   4       33.84       31.21      1.23 o 
   4   6   4      140.37      153.19      3.13 o 
  -8   7   4       26.08       21.35      0.71 o 
  -7   7   4        2.12        0.84      0.37 o 
  -6   7   4       58.01       64.51      3.20 o 
  -5   7   4      131.04      139.95      4.92 o 
  -4   7   4        3.73        3.32      0.78 o 
  -3   7   4      116.52      119.93      6.89 o 
  -2   7   4       97.70      102.96      3.62 o 
  -1   7   4       19.16       19.56      1.59 o 
   0   7   4        0.77        0.64      0.28 o 
   1   7   4       60.38       60.96      1.95 o 
   2   7   4        0.49        0.76      0.25 o 
  -8   8   4       28.74       36.67      1.34 o 
  -7   8   4      350.30      371.85      6.64 o 
  -6   8   4      665.65      735.54     13.14 o 
  -5   8   4       32.53       36.71      2.27 o 
  -4   8   4       54.20       59.26      2.82 o 
  -3   8   4       36.97       30.71      1.26 o 
  -2   8   4       76.67       73.11      2.86 o 
  -1   8   4      117.86      116.12      2.74 o 
   0   8   4       25.18       25.58      1.36 o 
   1   8   4        5.02        5.46      0.44 o 
  -7   9   4       11.43       10.96      0.83 o 
  -6   9   4       50.42       53.05      1.58 o 
  -5   9   4      152.25      160.11      2.39 o 
  -4   9   4        0.10       -0.26      0.46 o 
  -3   9   4       92.82       86.43      3.38 o 
  -2   9   4        2.49        2.73      0.40 o 
  -1   9   4       29.74       27.45      0.75 o 
   4 -10   5       10.04       10.89      0.81 o 
   0  -9   5        3.37        2.88      0.44 o 
   1  -9   5       12.79       14.85      1.09 o 
   2  -9   5       26.37       24.45      1.04 o 
   3  -9   5       12.12       11.62      0.72 o 
   4  -9   5        0.27        0.09      0.37 o 
   5  -9   5       92.20       97.03      3.43 o 
   6  -9   5      211.23      217.71      4.97 o 
   7  -9   5        9.02        5.96      0.51 o 
  -1  -8   5        5.39        5.54      0.74 o 
   0  -8   5        8.09        7.19      0.95 o 
   1  -8   5       57.25       51.91      2.21 o 
   2  -8   5       17.46       17.76      1.09 o 
   3  -8   5       29.71       30.45      1.38 o 
   4  -8   5       38.80       39.45      2.59 o 
   5  -8   5        1.51        1.52      0.59 o 
   6  -8   5        3.40        2.76      0.40 o 
   7  -8   5        6.40        6.79      0.47 o 
  -3  -7   5       60.76       60.74      1.97 o 
  -2  -7   5       56.26       56.63      1.69 o 
  -1  -7   5       77.23       82.35      2.27 o 
   0  -7   5       26.09       26.58      1.89 o 
   1  -7   5       10.07        9.57      1.30 o 
   2  -7   5       76.99       83.28      3.94 o 
   3  -7   5      317.65      324.82      8.59 o 
   4  -7   5      194.42      190.19      6.29 o 
   5  -7   5       17.16       16.89      1.73 o 
   6  -7   5        4.69        4.99      0.58 o 
   7  -7   5        1.09        0.37      0.20 o 
   8  -7   5      109.51      116.73      2.99 o 
  -4  -6   5        7.21        7.23      0.78 o 
  -3  -6   5       72.51       73.26      3.70 o 
  -2  -6   5       21.93       21.91      1.27 o 
  -1  -6   5        0.06        0.03      0.45 o 
   0  -6   5        6.66        7.33      0.91 o 
   1  -6   5        1.69        1.49      0.50 o 
   2  -6   5       63.39       61.67      2.00 o 
   3  -6   5      863.60      836.65      9.33 o 
   4  -6   5        4.75        3.97      0.50 o 
   5  -6   5        0.16        0.67      0.60 o 
   6  -6   5        0.00        0.01      0.19 o 
   7  -6   5        0.44        0.59      0.25 o 
   8  -6   5        3.35        2.66      0.53 o 
  -5  -5   5       54.21       50.50      2.17 o 
  -4  -5   5      157.05      165.33      5.26 o 
  -3  -5   5       61.56       64.94      1.77 o 
  -2  -5   5       43.22       40.45      2.10 o 
  -1  -5   5      256.65      265.76      4.14 o 
   0  -5   5        6.91        6.73      1.57 o 
   1  -5   5      260.24      263.87      9.27 o 
   2  -5   5      166.59      160.20      3.92 o 
   3  -5   5      161.40      146.05      4.61 o 
   4  -5   5        0.02        0.17      0.24 o 
   5  -5   5        2.29        3.32      0.50 o 
   6  -5   5       13.24       14.89      1.09 o 
   7  -5   5       27.10       24.68      1.79 o 
   8  -5   5       40.56       42.51      2.05 o 
  -6  -4   5        9.03        9.11      0.82 o 
  -5  -4   5      112.41      116.91      2.90 o 
  -4  -4   5      301.86      344.61      5.89 o 
  -3  -4   5       84.65       86.78      2.39 o 
  -2  -4   5        0.17        0.54      0.36 o 
  -1  -4   5      198.13      183.44      7.81 o 
   0  -4   5        0.06       -0.03      0.68 o 
   1  -4   5       39.68       39.19      2.36 o 
   2  -4   5      331.58      340.58      6.75 o 
   3  -4   5        5.79        3.72      1.01 o 
   4  -4   5        0.72        0.65      0.77 o 
   5  -4   5       24.86       25.97      1.65 o 
   6  -4   5      368.71      372.10      7.40 o 
   7  -4   5      213.83      213.96      4.20 o 
   8  -4   5       25.94       26.11      1.64 o 
  -6  -3   5        1.70        1.74      0.38 o 
  -5  -3   5      401.33      428.90      6.77 o 
  -4  -3   5      919.60      989.78      9.88 o 
  -3  -3   5      203.68      214.82      2.95 o 
  -2  -3   5        9.95       12.45      1.87 o 
  -1  -3   5       12.38        9.34      1.51 o 
   0  -3   5        0.47       -0.19      0.44 o 
   1  -3   5      972.20     1000.87     11.33 o 
   2  -3   5      503.88      508.62      6.95 o 
   3  -3   5       22.49       18.65      2.04 o 
   4  -3   5        9.63       11.53      1.82 o 
   5  -3   5      117.53      138.72      3.23 o 
   6  -3   5        4.53        4.57      0.46 o 
   7  -3   5        7.94        7.00      0.65 o 
   8  -3   5        3.13        3.37      0.61 o 
  -7  -2   5       12.19       13.13      0.77 o 
  -6  -2   5        1.95        1.64      0.29 o 
  -5  -2   5      540.40      583.81      6.43 o 
  -4  -2   5        2.85        4.17      0.39 o 
  -3  -2   5      131.42      145.71      6.31 o 
  -2  -2   5      114.19      111.70      4.89 o 
  -1  -2   5       51.26       52.40      2.86 o 
   0  -2   5      377.25      368.93      8.15 o 
   1  -2   5     1652.61     1655.91     14.57 o 
   2  -2   5      203.87      221.68      6.73 o 
   3  -2   5       15.75        9.56      1.55 o 
   4  -2   5      655.31      664.00     15.79 o 
   5  -2   5      477.97      478.00      5.40 o 
   6  -2   5       38.82       39.12      1.61 o 
   7  -2   5      388.07      380.72      7.41 o 
   8  -2   5        1.40        1.34      0.27 o 
  -7  -1   5        9.90       10.75      0.70 o 
  -6  -1   5      340.75      370.43      4.63 o 
  -5  -1   5       22.43       18.77      0.77 o 
  -4  -1   5      138.18      148.82      4.28 o 
  -3  -1   5      253.23      255.63      4.45 o 
  -2  -1   5      327.12      321.91      4.67 o 
  -1  -1   5      274.33      282.24      3.82 o 
   0  -1   5      115.54      108.84      3.41 o 
   1  -1   5        0.11        0.32      0.13 o 
   2  -1   5        1.45        0.78      0.59 o 
   3  -1   5       71.25       67.09      4.06 o 
   4  -1   5        0.97        0.53      0.72 o 
   5  -1   5      272.18      266.50      6.08 o 
   6  -1   5      212.41      194.36      4.96 o 
   7  -1   5        6.58        4.58      0.50 o 
   8  -1   5       33.41       33.18      1.47 o 
  -8   0   5       14.13       15.77      0.69 o 
  -7   0   5        3.61        4.34      0.51 o 
  -6   0   5      307.31      320.83      5.06 o 
  -5   0   5      262.09      266.98      3.12 o 
  -4   0   5      272.18      253.53      5.66 o 
  -3   0   5     1090.57     1117.57     16.21 o 
  -2   0   5     1123.88     1118.31     15.75 o 
  -1   0   5      128.35      115.59      2.77 o 
   0   0   5      906.35     1002.52     13.98 o 
   1   0   5       53.51       68.20      1.76 o 
   2   0   5      387.22      409.78     10.19 o 
   3   0   5     1327.58     1367.31     24.71 o 
   4   0   5       28.31       28.23      2.90 o 
   5   0   5       16.36       15.50      1.15 o 
   6   0   5        2.49        1.94      0.36 o 
   7   0   5       44.43       41.40      1.96 o 
  -8   1   5       15.26       15.90      0.80 o 
  -7   1   5       39.23       40.76      1.54 o 
  -6   1   5        4.50        6.24      0.79 o 
  -5   1   5       70.21       63.28      2.08 o 
  -4   1   5      173.32      166.18      4.36 o 
  -3   1   5       37.57       36.69      1.73 o 
  -2   1   5      761.86      791.54     12.07 o 
  -1   1   5        1.65        1.05      0.35 o 
   0   1   5      726.09      794.69     12.32 o 
   1   1   5        4.27        3.72      0.55 o 
   2   1   5      105.70      121.60      5.26 o 
   3   1   5        0.16        0.83      0.67 o 
   4   1   5       12.50       11.43      0.97 o 
   5   1   5        4.42        5.65      0.85 o 
   6   1   5       21.14       16.14      1.37 o 
   7   1   5        1.17        0.35      0.32 o 
  -8   2   5       68.58       73.51      1.88 o 
  -7   2   5        0.39        1.07      0.35 o 
  -6   2   5      155.96      127.11      2.36 o 
  -5   2   5      290.47      281.95      6.64 o 
  -4   2   5      205.38      230.96      5.61 o 
  -3   2   5       15.46       12.86      1.14 o 
  -2   2   5       89.14       88.40      3.04 o 
  -1   2   5      240.67      276.15      6.13 o 
   0   2   5      612.53      700.03     12.02 o 
   1   2   5        0.35        1.06      0.35 o 
   2   2   5      127.57      122.02      5.51 o 
   3   2   5       13.65       12.44      0.73 o 
   4   2   5        0.52        0.62      0.42 o 
   5   2   5       68.04       61.45      2.82 o 
   6   2   5       21.46       23.97      1.54 o 
  -9   3   5       12.22       12.98      1.17 o 
  -8   3   5       13.72       13.45      0.80 o 
  -7   3   5       11.54        8.90      0.72 o 
  -6   3   5        0.00        0.31      0.18 o 
  -5   3   5        2.64        2.45      0.41 o 
  -4   3   5       25.67       27.09      1.91 o 
  -3   3   5      144.10      132.32      4.34 o 
  -2   3   5       58.74       63.36      2.92 o 
  -1   3   5      466.26      536.11     10.61 o 
   0   3   5      179.68      200.95      5.82 o 
   1   3   5      618.28      639.94     14.06 o 
   2   3   5      284.41      270.65      4.38 o 
   3   3   5        5.22        5.58      0.61 o 
   4   3   5       53.78       51.51      2.64 o 
   5   3   5       11.06        8.30      1.02 o 
   6   3   5       18.90       19.89      1.18 o 
  -9   4   5       35.02       30.24      1.40 o 
  -8   4   5       27.89       24.11      1.28 o 
  -7   4   5      502.72      445.73     10.30 o 
  -6   4   5       12.72       12.94      0.73 o 
  -5   4   5      144.83      139.99      4.91 o 
  -4   4   5      195.73      197.81      6.08 o 
  -3   4   5        0.95        0.94      0.59 o 
  -2   4   5      225.79      251.95      7.00 o 
  -1   4   5        6.63        5.70      1.05 o 
   0   4   5      118.74      120.03      4.92 o 
   1   4   5       21.16       18.46      1.05 o 
   2   4   5      637.49      676.15     12.19 o 
   3   4   5       54.60       55.16      1.96 o 
   4   4   5        0.00       -0.21      0.37 o 
   5   4   5       55.29       50.75      2.11 o 
  -9   5   5        6.09        3.92      0.41 o 
  -8   5   5       82.94       67.76      1.63 o 
  -7   5   5        7.79        7.68      0.65 o 
  -6   5   5      151.43      152.90      4.10 o 
  -5   5   5       81.11       82.11      3.80 o 
  -4   5   5      663.08      650.11     15.22 o 
  -3   5   5      101.64       99.46      2.78 o 
  -2   5   5        6.33        7.27      1.26 o 
  -1   5   5       18.68       27.96      2.25 o 
   0   5   5        2.45        1.82      0.54 o 
   1   5   5     2531.12     2674.18     26.44 o 
   2   5   5      251.63      254.78      9.48 o 
   3   5   5        6.74        6.65      0.67 o 
   4   5   5        8.56        9.55      0.95 o 
  -8   6   5       24.53       22.24      0.75 o 
  -7   6   5       23.04       21.31      1.38 o 
  -6   6   5       40.02       40.13      1.95 o 
  -5   6   5      205.80      211.34      4.21 o 
  -4   6   5       79.56       78.52      2.64 o 
  -3   6   5        8.90        9.10      1.31 o 
  -2   6   5      264.02      273.48      5.65 o 
  -1   6   5        5.22        6.40      0.91 o 
   0   6   5        4.17        7.42      2.16 o 
   1   6   5        0.74        0.54      0.23 o 
   2   6   5       71.48       73.26      3.02 o 
   3   6   5      144.24      150.39      3.97 o 
  -8   7   5        4.22        2.53      0.31 o 
  -7   7   5        5.43        6.37      0.53 o 
  -6   7   5      118.02      122.93      3.46 o 
  -5   7   5      176.76      184.48      3.93 o 
  -4   7   5        5.40        4.53      0.87 o 
  -3   7   5        5.70        4.51      0.81 o 
  -2   7   5      243.24      220.62      5.71 o 
  -1   7   5       22.02       24.89      1.35 o 
   0   7   5        6.64        5.63      0.62 o 
   1   7   5      120.31      127.26      2.82 o 
   2   7   5        0.32        0.80      0.33 o 
  -7   8   5        0.14        0.07      0.26 o 
  -6   8   5       89.74       93.23      3.25 o 
  -5   8   5        1.45        1.23      0.48 o 
  -4   8   5       80.55       80.69      2.22 o 
  -3   8   5       41.15       32.47      2.07 o 
  -2   8   5        1.65        1.12      0.36 o 
  -1   8   5        5.46        4.67      0.53 o 
   0   8   5       27.41       27.89      1.54 o 
   1   8   5       10.41        8.16      0.64 o 
  -6   9   5      202.07      207.07      4.22 o 
  -5   9   5       18.88       22.64      0.88 o 
  -4   9   5        5.19        4.44      0.74 o 
  -3   9   5       27.72       24.98      1.61 o 
  -2   9   5       24.85       21.04      0.85 o 
  -1   9   5       20.32       19.15      0.65 o 
   1  -9   6       42.17       41.53      1.71 o 
   2  -9   6       33.51       33.39      1.14 o 
   3  -9   6        0.12       -0.03      0.29 o 
   4  -9   6       29.94       29.89      1.82 o 
   5  -9   6       31.03       28.71      0.99 o 
   6  -9   6        0.09        0.27      0.25 o 
  -1  -8   6       28.45       28.42      1.50 o 
   0  -8   6      148.99      150.39      4.30 o 
   1  -8   6       17.34       14.81      0.95 o 
   2  -8   6        0.00        0.22      0.29 o 
   3  -8   6        0.16        0.12      0.23 o 
   4  -8   6       57.58       55.84      3.04 o 
   5  -8   6        0.12        0.31      0.45 o 
   6  -8   6       44.18       46.88      1.46 o 
   7  -8   6        6.92        5.86      0.58 o 
  -2  -7   6        0.84        0.96      0.27 o 
  -1  -7   6        4.83        5.20      0.56 o 
   0  -7   6       33.51       33.44      2.17 o 
   1  -7   6        6.35        7.23      1.18 o 
   2  -7   6       21.73       22.07      2.04 o 
   3  -7   6       65.90       70.21      3.70 o 
   4  -7   6      213.38      218.86      6.78 o 
   5  -7   6       10.58       10.09      1.32 o 
   6  -7   6        8.86        9.42      0.74 o 
   7  -7   6       11.81       10.19      0.93 o 
   8  -7   6       19.41       20.33      1.04 o 
  -4  -6   6        5.49        6.13      0.66 o 
  -3  -6   6       30.86       29.83      3.03 o 
  -2  -6   6       15.94       16.67      1.58 o 
  -1  -6   6       27.56       30.15      2.13 o 
   0  -6   6       15.20       13.62      1.52 o 
   1  -6   6       45.01       46.08      2.36 o 
   2  -6   6      291.11      282.76      7.85 o 
   3  -6   6      844.62      808.26     10.60 o 
   4  -6   6      528.23      544.56      6.56 o 
   5  -6   6        0.37        0.64      0.37 o 
   6  -6   6        0.07       -0.09      0.34 o 
   7  -6   6        6.64        4.80      0.76 o 
   8  -6   6       11.61       10.67      0.88 o 
  -5  -5   6        5.51        5.00      0.64 o 
  -4  -5   6      236.68      248.18      6.49 o 
  -3  -5   6       19.52       20.64      1.93 o 
  -2  -5   6       18.04       18.31      1.76 o 
  -1  -5   6        7.51        7.77      0.97 o 
   0  -5   6       34.90       35.05      2.06 o 
   1  -5   6        3.51        4.59      0.67 o 
   2  -5   6       92.47       94.49      2.27 o 
   3  -5   6      213.63      207.80      3.12 o 
   4  -5   6      136.92      142.48      2.81 o 
   5  -5   6       39.21       38.02      4.46 o 
   6  -5   6      125.19      126.25      3.24 o 
   7  -5   6       71.60       76.12      3.08 o 
   8  -5   6      119.24      127.33      3.48 o 
  -5  -4   6       21.46       21.80      1.12 o 
  -4  -4   6       79.35       86.59      2.61 o 
  -3  -4   6      562.49      616.44      8.60 o 
  -2  -4   6       52.98       58.11      1.85 o 
  -1  -4   6        8.44       13.77      2.06 o 
   0  -4   6       21.38       25.76      2.62 o 
   1  -4   6      296.37      304.87      5.52 o 
   2  -4   6       43.19       44.20      4.27 o 
   3  -4   6       85.84       84.31      2.65 o 
   4  -4   6        0.16        0.47      0.30 o 
   5  -4   6       11.02       10.72      1.12 o 
   6  -4   6       37.85       37.58      1.73 o 
   7  -4   6       11.71        9.56      0.81 o 
   8  -4   6        5.39        5.82      0.71 o 
  -6  -3   6        0.21        0.01      0.23 o 
  -5  -3   6        0.66        0.38      0.41 o 
  -4  -3   6       26.19       28.85      1.55 o 
  -3  -3   6       10.60        9.43      0.77 o 
  -2  -3   6        1.99        1.30      0.66 o 
  -1  -3   6      118.50      146.64      5.92 o 
   0  -3   6      701.35      772.80     15.07 o 
   1  -3   6     1453.72     1576.31     16.72 o 
   2  -3   6        0.35       -0.08      0.26 o 
   3  -3   6      419.28      402.60     11.05 o 
   4  -3   6       65.93       61.61      2.40 o 
   5  -3   6      187.87      183.05      3.53 o 
   6  -3   6       42.99       41.45      1.30 o 
   7  -3   6      119.66      117.54      2.57 o 
   8  -3   6       30.84       28.07      1.40 o 
  -7  -2   6        7.33        5.59      1.25 o 
  -6  -2   6       11.87       10.93      0.86 o 
  -5  -2   6      630.05      677.25      7.04 o 
  -4  -2   6        7.29        9.10      0.69 o 
  -3  -2   6        0.47        1.30      0.33 o 
  -2  -2   6       83.35       85.73      4.19 o 
  -1  -2   6        2.05        1.42      0.54 o 
   0  -2   6       10.66       12.18      0.69 o 
   1  -2   6       56.49       56.46      6.04 o 
   2  -2   6        7.15        7.20      0.76 o 
   3  -2   6       30.10       29.52      2.81 o 
   4  -2   6      142.70      134.48      4.44 o 
   5  -2   6        0.94        1.01      0.24 o 
   6  -2   6      137.46      128.92      2.38 o 
   7  -2   6       13.53       11.29      0.93 o 
   8  -2   6       64.98       53.51      1.65 o 
  -7  -1   6       87.68       98.64      3.38 o 
  -6  -1   6      214.16      228.44      4.94 o 
  -5  -1   6      258.69      265.79      4.37 o 
  -4  -1   6        1.59        1.58      0.30 o 
  -3  -1   6       39.58       40.74      2.01 o 
  -2  -1   6      576.88      611.40     13.54 o 
  -1  -1   6      155.35      156.67      3.60 o 
   0  -1   6      193.87      195.49      3.87 o 
   1  -1   6      105.65      101.41      4.40 o 
   2  -1   6        2.13        3.50      0.43 o 
   3  -1   6      144.15      142.94      6.44 o 
   4  -1   6       26.12       25.34      1.51 o 
   5  -1   6        2.01        2.56      0.37 o 
   6  -1   6       37.53       36.98      1.40 o 
   7  -1   6      148.31      131.51      2.61 o 
  -8   0   6       86.25      109.10      2.96 o 
  -7   0   6       10.30       10.91      0.70 o 
  -6   0   6        2.11        2.69      0.60 o 
  -5   0   6       58.39       57.11      1.64 o 
  -4   0   6       34.94       35.10      1.37 o 
  -3   0   6        9.87        8.64      0.89 o 
  -2   0   6      258.12      254.89      5.24 o 
  -1   0   6       65.46       69.24      2.25 o 
   0   0   6      374.97      393.30      6.85 o 
   1   0   6      202.04      218.20      6.93 o 
   2   0   6        0.52        0.64      0.54 o 
   3   0   6      128.36      122.23      6.07 o 
   4   0   6       15.53       13.65      0.92 o 
   5   0   6       76.69       74.83      2.14 o 
   6   0   6      139.32      131.10      3.92 o 
   7   0   6        0.10       -0.32      0.32 o 
  -8   1   6       76.54       91.06      3.04 o 
  -7   1   6       11.35       12.39      2.06 o 
  -6   1   6       29.01       26.72      2.01 o 
  -5   1   6       84.06       77.52      2.27 o 
  -4   1   6        0.72        2.55      0.60 o 
  -3   1   6       64.33       76.27      2.80 o 
  -2   1   6      233.40      254.20      5.54 o 
  -1   1   6       31.63       37.68      1.84 o 
   0   1   6     1430.28     1677.54     23.75 o 
   1   1   6      785.15      860.55     10.54 o 
   2   1   6       23.94       27.69      2.69 o 
   3   1   6       23.69       18.22      2.41 o 
   4   1   6        1.24        1.39      0.39 o 
   5   1   6        0.43        0.49      0.39 o 
   6   1   6       51.34       56.10      2.38 o 
   7   1   6       53.73       52.56      1.81 o 
  -8   2   6       35.11       38.56      2.05 o 
  -7   2   6       89.01       81.10      3.49 o 
  -6   2   6        9.91        8.46      0.70 o 
  -5   2   6       27.69       25.11      1.20 o 
  -4   2   6      236.90      249.10      6.19 o 
  -3   2   6       23.97       23.63      1.66 o 
  -2   2   6      367.97      355.39      7.58 o 
  -1   2   6       11.61       17.66      1.47 o 
   0   2   6        2.82        5.74      0.91 o 
   1   2   6       58.02       45.89      1.93 o 
   2   2   6      824.46      813.08     17.99 o 
   3   2   6     2003.11     2060.30     28.95 o 
   4   2   6       99.39       99.55      3.61 o 
   5   2   6       22.83       30.65      1.88 o 
   6   2   6        0.22        0.64      0.35 o 
  -8   3   6       37.62       28.78      1.77 o 
  -7   3   6       47.43       39.83      2.39 o 
  -6   3   6        5.72        5.31      0.78 o 
  -5   3   6       56.46       48.04      1.78 o 
  -4   3   6       27.80       31.02      2.16 o 
  -3   3   6        3.98        0.94      0.51 o 
  -2   3   6       42.38       50.79      2.80 o 
  -1   3   6       12.74       16.23      1.61 o 
   0   3   6       79.39       82.62      3.78 o 
   1   3   6       17.92       19.72      2.31 o 
   2   3   6      232.43      252.66      9.31 o 
   3   3   6       96.32       89.67      3.49 o 
   4   3   6       62.12       65.75      2.92 o 
   5   3   6        6.93        6.46      0.84 o 
  -8   4   6       42.56       42.91      2.12 o 
  -7   4   6        0.52        0.49      0.32 o 
  -6   4   6        2.42        1.39      0.51 o 
  -5   4   6        9.54        8.77      0.82 o 
  -4   4   6     1231.34     1229.45     20.97 o 
  -3   4   6       51.83       54.27      3.22 o 
  -2   4   6        0.58        0.30      0.47 o 
  -1   4   6       10.01       11.93      1.57 o 
   0   4   6      129.22      136.39      3.29 o 
   1   4   6        7.44        6.40      0.67 o 
   2   4   6      518.15      531.77     20.66 o 
   3   4   6      301.63      316.76      7.35 o 
   4   4   6       48.43       45.15      2.24 o 
   5   4   6       77.83       97.90      2.71 o 
  -8   5   6       75.06       64.67      1.64 o 
  -7   5   6       26.45       23.09      1.63 o 
  -6   5   6        4.84        4.78      0.84 o 
  -5   5   6      120.53      120.17      5.04 o 
  -4   5   6      150.52      150.58      3.03 o 
  -3   5   6        2.57        2.32      0.38 o 
  -2   5   6      166.89      172.79      4.19 o 
  -1   5   6       73.12       72.86      2.03 o 
   0   5   6       26.79       28.95      1.46 o 
   1   5   6      121.13      127.18      4.60 o 
   2   5   6       74.29       80.31      2.43 o 
   3   5   6       11.07       10.09      1.08 o 
   4   5   6       81.54       95.36      2.79 o 
  -8   6   6        4.63        4.58      0.42 o 
  -7   6   6        5.50        7.98      1.00 o 
  -6   6   6      118.40      119.29      4.16 o 
  -5   6   6     2465.46     2693.31     37.31 o 
  -4   6   6        3.89        3.78      0.57 o 
  -3   6   6      111.23      116.75      2.56 o 
  -2   6   6       65.75       52.03      2.33 o 
  -1   6   6       17.57       15.09      1.09 o 
   0   6   6        0.85        1.64      0.42 o 
   1   6   6       21.71       22.36      0.95 o 
   2   6   6       12.51       12.41      1.18 o 
   3   6   6        3.30        2.40      0.46 o 
  -8   7   6        4.79        5.06      0.47 o 
  -7   7   6       23.99       27.05      1.65 o 
  -6   7   6       48.55       54.17      2.57 o 
  -5   7   6       96.05      101.32      2.62 o 
  -4   7   6      168.50      173.59      3.64 o 
  -3   7   6       30.67       30.36      2.26 o 
  -2   7   6      104.71       99.18      2.74 o 
  -1   7   6       12.77       14.51      1.01 o 
   0   7   6       17.80       18.21      0.83 o 
   1   7   6       84.17       94.17      3.09 o 
   2   7   6        8.64       10.42      0.77 o 
  -7   8   6        4.79        4.83      0.61 o 
  -6   8   6       15.63       14.75      1.14 o 
  -5   8   6        1.51        1.79      0.34 o 
  -4   8   6        0.00       -0.08      0.23 o 
  -3   8   6      209.23      201.29      5.74 o 
  -2   8   6      185.43      188.60      6.40 o 
  -1   8   6        5.76        3.93      0.36 o 
   0   8   6       19.64       20.28      1.17 o 
  -5   9   6        8.85        6.98      0.66 o 
  -4   9   6       18.38       17.23      1.17 o 
  -3   9   6       83.41       95.55      2.91 o 
  -2   9   6       20.39       25.74      0.86 o 
   2  -9   7        1.05        1.80      0.26 o 
   3  -9   7       25.29       28.94      1.63 o 
   4  -9   7       39.46       34.84      1.81 o 
   5  -9   7      215.08      212.71      4.09 o 
  -1  -8   7      101.41      102.31      2.71 o 
   0  -8   7        5.08        6.17      0.77 o 
   1  -8   7        5.77        7.00      0.63 o 
   2  -8   7        0.75        0.43      0.25 o 
   3  -8   7       69.26       66.37      2.11 o 
   4  -8   7      327.93      342.15      8.06 o 
   5  -8   7       35.06       31.33      1.98 o 
   6  -8   7        2.43        2.67      0.33 o 
  -2  -7   7      138.32      136.45      2.40 o 
  -1  -7   7       52.30       51.23      1.60 o 
   0  -7   7      118.68      119.36      4.19 o 
   1  -7   7       15.18       17.18      1.73 o 
   2  -7   7      174.42      175.37      6.01 o 
   3  -7   7       50.11       52.27      3.17 o 
   4  -7   7       30.90       31.48      2.40 o 
   5  -7   7        3.22        2.41      0.68 o 
   6  -7   7        0.35        0.53      0.23 o 
   7  -7   7       10.60       10.52      0.87 o 
  -3  -6   7      106.72      105.90      6.31 o 
  -2  -6   7      225.21      250.34      6.42 o 
  -1  -6   7        3.56        3.39      0.54 o 
   0  -6   7       65.62       63.02      2.53 o 
   1  -6   7       17.90       19.18      1.96 o 
   2  -6   7      168.18      164.05      5.91 o 
   3  -6   7       17.86       17.85      1.24 o 
   4  -6   7       58.60       63.62      2.39 o 
   5  -6   7       18.62       18.44      1.24 o 
   6  -6   7       44.55       45.96      2.37 o 
   7  -6   7       38.11       38.34      1.88 o 
   8  -6   7        7.44        5.86      0.57 o 
  -4  -5   7      230.53      245.52      6.06 o 
  -3  -5   7      327.57      349.57      8.51 o 
  -2  -5   7      174.96      189.29      6.12 o 
  -1  -5   7        0.50        0.94      0.58 o 
   0  -5   7        0.07       -0.63      0.63 o 
   1  -5   7       14.67       15.29      1.44 o 
   2  -5   7       86.40       93.66      2.11 o 
   3  -5   7      173.28      175.99      2.94 o 
   4  -5   7        8.31        8.51      0.70 o 
   5  -5   7        2.79        3.76      0.94 o 
   6  -5   7       29.34       31.86      2.22 o 
   7  -5   7        2.50        1.53      0.47 o 
   8  -5   7       34.53       34.70      1.46 o 
  -5  -4   7       43.53       43.18      2.25 o 
  -4  -4   7      208.04      228.26      6.61 o 
  -3  -4   7       99.59      114.90      3.01 o 
  -2  -4   7      137.53      155.52      2.82 o 
  -1  -4   7       15.06       16.57      1.55 o 
   0  -4   7        0.07        1.55      0.48 o 
   1  -4   7       23.28       23.46      1.67 o 
   2  -4   7      126.81      129.63      4.80 o 
   3  -4   7      214.53      234.91      3.85 o 
   4  -4   7        4.35        6.01      0.75 o 
   5  -4   7      280.97      283.92      7.66 o 
   6  -4   7      276.36      291.22      5.17 o 
   7  -4   7       70.20       69.29      5.72 o 
   8  -4   7      154.28      143.43      3.24 o 
  -6  -3   7        1.78        2.18      0.34 o 
  -5  -3   7      198.60      215.99      7.26 o 
  -4  -3   7       70.81       79.53      2.55 o 
  -3  -3   7       61.77       63.47      1.81 o 
  -2  -3   7       44.36       49.94      1.41 o 
  -1  -3   7        3.81        5.33      0.72 o 
   0  -3   7      219.22      225.46      4.76 o 
   1  -3   7       49.31       44.11      2.99 o 
   2  -3   7       99.53      101.54      2.83 o 
   3  -3   7       24.36       21.53      1.01 o 
   4  -3   7        0.87        0.87      0.34 o 
   5  -3   7        2.21        1.53      0.40 o 
   6  -3   7      175.61      173.45      4.21 o 
   7  -3   7      162.05      154.70      4.39 o 
   8  -3   7       38.40       32.31      1.17 o 
  -6  -2   7        3.43        3.76      0.50 o 
  -5  -2   7      327.36      338.28     11.92 o 
  -4  -2   7      154.68      168.50      3.90 o 
  -3  -2   7      143.29      144.09      3.06 o 
  -2  -2   7      520.15      540.24      9.74 o 
  -1  -2   7      990.41      990.15     14.82 o 
   0  -2   7      202.48      230.51      3.85 o 
   1  -2   7      787.24      805.12     16.24 o 
   2  -2   7       62.24       67.76      2.12 o 
   3  -2   7      310.27      298.08     10.04 o 
   4  -2   7      547.50      542.16      8.79 o 
   5  -2   7        0.22        1.77      0.43 o 
   6  -2   7       16.90       14.49      0.71 o 
   7  -2   7        0.17        0.35      0.17 o 
  -7  -1   7       53.21       57.96      2.30 o 
  -6  -1   7      103.54      105.80      8.48 o 
  -5  -1   7        2.38        2.21      0.48 o 
  -4  -1   7        4.84        4.94      0.42 o 
  -3  -1   7       24.90       24.61      1.66 o 
  -2  -1   7        1.64        0.67      0.30 o 
  -1  -1   7      206.31      206.99      4.58 o 
   0  -1   7       91.32       80.00      2.41 o 
   1  -1   7      873.58      916.00     18.13 o 
   2  -1   7       35.99       36.17      3.15 o 
   3  -1   7      213.99      237.77      9.01 o 
   4  -1   7       22.44       27.83      1.70 o 
   5  -1   7       19.34       19.25      1.04 o 
   6  -1   7        4.49        4.16      0.49 o 
   7  -1   7       56.25       50.44      1.82 o 
  -7   0   7        0.23        0.33      0.37 o 
  -6   0   7       85.59       78.12      2.33 o 
  -5   0   7       31.74       22.91      1.06 o 
  -4   0   7      299.16      288.67      4.71 o 
  -3   0   7      211.63      213.07      5.32 o 
  -2   0   7        1.06        0.69      0.28 o 
  -1   0   7        6.64       13.47      1.07 o 
   0   0   7      274.77      301.78      6.03 o 
   1   0   7      329.07      342.84      9.85 o 
   2   0   7       30.85       35.54      3.23 o 
   3   0   7       24.69       25.16      2.90 o 
   4   0   7        1.92        2.65      0.38 o 
   5   0   7        7.62        7.75      0.68 o 
   6   0   7       76.83       77.77      2.69 o 
   7   0   7       23.36       23.90      1.14 o 
  -8   1   7       16.60       20.19      1.24 o 
  -7   1   7       55.20       54.60      2.67 o 
  -6   1   7       78.75       76.45      3.35 o 
  -5   1   7        2.90        5.05      0.47 o 
  -4   1   7        4.50        5.36      0.55 o 
  -3   1   7        5.76        3.56      0.68 o 
  -2   1   7       13.04       21.72      1.53 o 
  -1   1   7       25.78       27.10      1.69 o 
   0   1   7      754.96      893.02     14.50 o 
   1   1   7       30.51       30.86      2.87 o 
   2   1   7      152.03      147.26      6.93 o 
   3   1   7        0.14        1.25      0.41 o 
   4   1   7      350.27      343.12      8.46 o 
   5   1   7      241.72      237.97      5.61 o 
   6   1   7       26.74       19.50      1.24 o 
  -8   2   7       24.16       26.52      1.55 o 
  -7   2   7       36.04       32.43      2.08 o 
  -6   2   7      372.23      310.62      7.66 o 
  -5   2   7       14.73        9.11      0.78 o 
  -4   2   7      139.83      127.33      2.90 o 
  -3   2   7       66.85       69.46      3.12 o 
  -2   2   7        0.74        0.16      0.32 o 
  -1   2   7      382.72      438.33      9.30 o 
   0   2   7        1.43        0.83      0.42 o 
   1   2   7        4.45        3.62      1.16 o 
   2   2   7       40.82       40.71      1.75 o 
   3   2   7      452.83      472.11      9.10 o 
   4   2   7       40.66       42.43      1.59 o 
   5   2   7        0.24        0.10      0.31 o 
   6   2   7       12.84       11.47      0.84 o 
  -8   3   7       57.17       66.31      2.55 o 
  -7   3   7      196.38      166.61      3.79 o 
  -6   3   7        0.77        1.77      0.50 o 
  -5   3   7      189.84      186.51      3.88 o 
  -4   3   7      353.47      351.69      5.67 o 
  -3   3   7      188.15      175.67      5.82 o 
  -2   3   7      404.20      449.43     10.17 o 
  -1   3   7        5.18        9.67      1.32 o 
   0   3   7      139.27      159.88      2.89 o 
   1   3   7        6.27        4.38      0.67 o 
   2   3   7     2038.00     2285.35     32.10 o 
   3   3   7      601.05      631.93     11.53 o 
   4   3   7        1.11        0.93      0.43 o 
   5   3   7        6.46        5.11      0.66 o 
  -8   4   7        0.59        0.55      0.39 o 
  -7   4   7        9.89        8.00      0.68 o 
  -6   4   7        8.39       10.05      1.13 o 
  -5   4   7      275.95      255.04      4.86 o 
  -4   4   7       93.18       90.83      2.08 o 
  -3   4   7      101.09      104.31      2.28 o 
  -2   4   7       12.69       13.31      0.78 o 
  -1   4   7       92.29       99.75      3.24 o 
   0   4   7       14.04       14.55      1.10 o 
   1   4   7        1.88        2.45      0.47 o 
   2   4   7       34.60       37.23      2.22 o 
   3   4   7       64.03       66.33      2.85 o 
   4   4   7       75.43       85.33      2.85 o 
  -8   5   7        9.53        7.41      0.50 o 
  -7   5   7       42.99       40.29      2.05 o 
  -6   5   7        6.78        8.01      1.04 o 
  -5   5   7      354.61      347.98      7.91 o 
  -4   5   7      195.77      194.03      3.35 o 
  -3   5   7      103.55      103.45      2.37 o 
  -2   5   7        4.71        5.13      0.55 o 
  -1   5   7      115.06      102.84      2.90 o 
   0   5   7       84.01       83.52      2.58 o 
   1   5   7       73.39       72.96      1.84 o 
   2   5   7       14.42       15.20      1.37 o 
   3   5   7       21.52       19.87      1.35 o 
  -8   6   7        5.56        4.75      0.38 o 
  -7   6   7       43.36       48.39      2.22 o 
  -6   6   7       30.73       31.53      1.97 o 
  -5   6   7       16.13       16.21      1.30 o 
  -4   6   7        1.31        1.22      0.38 o 
  -3   6   7       81.49       75.49      2.36 o 
  -2   6   7      289.73      271.11      9.25 o 
  -1   6   7        4.99        6.82      0.75 o 
   0   6   7        7.25        7.78      0.76 o 
   1   6   7        3.20        3.17      0.40 o 
   2   6   7       13.37       14.71      1.13 o 
  -7   7   7        0.25        0.08      0.26 o 
  -6   7   7       11.48       11.17      1.08 o 
  -5   7   7       49.98       50.80      2.04 o 
  -4   7   7        7.33        7.86      0.69 o 
  -3   7   7       13.98       13.32      1.42 o 
  -2   7   7       48.29       43.62      2.59 o 
  -1   7   7       74.37       79.45      3.27 o 
   0   7   7        5.18        6.19      0.53 o 
   1   7   7        0.73        0.73      0.32 o 
  -6   8   7        0.01        0.05      0.24 o 
  -5   8   7       34.04       42.55      1.28 o 
  -4   8   7       11.50       14.33      1.24 o 
  -3   8   7      175.04      169.52      4.71 o 
  -2   8   7        1.73        1.12      0.43 o 
  -1   8   7      102.88      107.99      2.08 o 
   3  -9   8        7.29        7.04      0.71 o 
   0  -8   8        0.71        0.81      0.30 o 
   1  -8   8        7.03        6.68      0.56 o 
   2  -8   8        1.27        0.65      0.25 o 
   3  -8   8      113.95      115.85      2.43 o 
   4  -8   8      241.63      235.75      6.00 o 
   5  -8   8      130.60      124.89      3.66 o 
   6  -8   8        0.09       -0.04      0.12 o 
  -2  -7   8       51.11       47.36      1.68 o 
  -1  -7   8       25.95       24.55      1.55 o 
   0  -7   8        0.54        0.66      0.40 o 
   1  -7   8        2.00        2.07      0.69 o 
   2  -7   8        6.15        6.86      1.19 o 
   3  -7   8       44.02       41.44      2.73 o 
   4  -7   8      128.92      126.15      4.67 o 
   5  -7   8       33.03       30.56      1.95 o 
   6  -7   8       26.55       24.15      1.43 o 
   7  -7   8       43.96       42.32      1.55 o 
  -3  -6   8        1.53        1.02      0.22 o 
  -2  -6   8      228.99      249.20      5.98 o 
  -1  -6   8       27.43       25.51      3.19 o 
   0  -6   8        0.06        0.03      0.27 o 
   1  -6   8       81.50       89.07      4.21 o 
   2  -6   8       17.50       16.08      1.83 o 
   3  -6   8       10.13       10.08      1.44 o 
   4  -6   8        3.35        3.71      0.62 o 
   5  -6   8       23.35       23.64      1.32 o 
   6  -6   8        0.21        0.18      0.32 o 
   7  -6   8        0.24        0.26      0.23 o 
  -4  -5   8        5.72        5.68      0.76 o 
  -3  -5   8       69.43       69.22      3.21 o 
  -2  -5   8        2.31        1.40      0.62 o 
  -1  -5   8        2.16        1.69      0.71 o 
   0  -5   8       51.98       60.55      3.23 o 
   1  -5   8      126.19      132.40      4.62 o 
   2  -5   8      228.66      252.55      6.73 o 
   3  -5   8      134.65      140.36      2.44 o 
   4  -5   8       36.78       33.88      2.17 o 
   5  -5   8        7.84       11.61      1.46 o 
   6  -5   8      121.43      126.53      3.01 o 
   7  -5   8       22.11       18.81      1.22 o 
  -5  -4   8        0.66        0.81      0.35 o 
  -4  -4   8       98.55      105.88      2.53 o 
  -3  -4   8       45.20       50.64      3.72 o 
  -2  -4   8       62.70       64.77      3.68 o 
  -1  -4   8       13.71       15.33      1.39 o 
   0  -4   8       40.60       39.33      2.30 o 
   1  -4   8        0.35        0.88      0.44 o 
   2  -4   8      216.77      217.47      4.14 o 
   3  -4   8        3.79        2.79      0.36 o 
   4  -4   8       35.40       36.51      1.64 o 
   5  -4   8       44.75       43.63      2.77 o 
   6  -4   8       43.74       46.28      2.73 o 
   7  -4   8        4.34        4.32      0.46 o 
  -5  -3   8      105.76      111.91      2.59 o 
  -4  -3   8       10.57       12.87      0.97 o 
  -3  -3   8       27.11       28.85      1.68 o 
  -2  -3   8        5.79        6.26      0.62 o 
  -1  -3   8      126.61      132.33      3.80 o 
   0  -3   8      169.19      183.61      3.53 o 
   1  -3   8      174.25      171.07      2.98 o 
   2  -3   8       32.85       30.14      1.10 o 
   3  -3   8        0.78        1.46      0.61 o 
   4  -3   8       48.81       43.39      1.60 o 
   5  -3   8       17.39       14.34      1.19 o 
   6  -3   8        0.01        0.24      0.30 o 
   7  -3   8       14.85       14.87      1.43 o 
  -6  -2   8       40.80       42.31      1.47 o 
  -5  -2   8        9.70        9.06      0.82 o 
  -4  -2   8       21.95       21.93      0.97 o 
  -3  -2   8        0.18        0.32      0.21 o 
  -2  -2   8       21.66       22.83      1.12 o 
  -1  -2   8        4.46        5.12      0.51 o 
   0  -2   8       37.18       34.65      2.72 o 
   1  -2   8      721.22      748.31     16.37 o 
   2  -2   8      128.41      137.65      2.74 o 
   3  -2   8       16.91       16.00      0.94 o 
   4  -2   8      119.22      121.34      2.92 o 
   5  -2   8       25.54       23.96      2.11 o 
   6  -2   8        9.79        7.31      0.62 o 
  -7  -1   8      148.25      168.15      3.78 o 
  -6  -1   8       77.59       82.44      3.83 o 
  -5  -1   8       43.31       39.17      1.72 o 
  -4  -1   8       53.92       52.73      1.47 o 
  -3  -1   8       38.76       39.59      1.20 o 
  -2  -1   8      123.55      118.61      2.61 o 
  -1  -1   8      223.42      206.42      4.91 o 
   0  -1   8        0.39        0.96      0.65 o 
   1  -1   8      340.68      358.02     10.65 o 
   2  -1   8      183.70      193.60      8.02 o 
   3  -1   8      160.42      163.59      3.12 o 
   4  -1   8       44.53       46.95      2.29 o 
   5  -1   8        0.27        0.41      0.46 o 
   6  -1   8        1.77        2.35      1.47 o 
  -7   0   8       17.74       19.16      1.33 o 
  -6   0   8      172.38      150.57     11.30 o 
  -5   0   8       25.12       19.98      0.92 o 
  -4   0   8        2.16        2.29      0.42 o 
  -3   0   8      432.57      417.05      5.80 o 
  -2   0   8       26.57       26.04      1.71 o 
  -1   0   8      142.65      132.10      3.89 o 
   1   0   8        1.02        0.18      0.59 o 
   2   0   8        5.18        8.19      0.82 o 
   3   0   8      939.99      923.20     12.12 o 
   4   0   8     1203.45     1181.92     12.89 o 
   5   0   8      110.89      110.50      4.46 o 
   6   0   8        1.65        2.10      0.42 o 
  -7   1   8        9.90        9.08      1.00 o 
  -6   1   8        6.35        7.44      1.01 o 
  -5   1   8        0.88       -0.13      0.47 o 
  -4   1   8       30.03       30.59      1.11 o 
  -3   1   8       43.14       37.27      1.48 o 
  -2   1   8       68.12       74.00      3.14 o 
  -1   1   8       25.27       30.93      1.95 o 
   1   1   8        0.55        0.90      0.35 o 
   2   1   8       54.96       50.36      3.21 o 
   3   1   8      494.83      517.95      7.82 o 
   4   1   8       15.02       13.72      0.90 o 
   5   1   8       40.55       38.13      1.35 o 
   6   1   8        0.37        0.50      0.23 o 
  -8   2   8       20.50       21.63      1.22 o 
  -7   2   8       26.36       25.07      1.69 o 
  -6   2   8       38.83       37.81      2.23 o 
  -5   2   8       37.64       32.48      1.95 o 
  -4   2   8       18.91       20.08      1.15 o 
  -3   2   8      883.06      897.71      8.52 o 
  -2   2   8       47.36       44.98      1.32 o 
  -1   2   8      217.30      258.12      6.91 o 
   0   2   8      126.87      133.97      4.19 o 
   1   2   8       85.55       82.04      5.09 o 
   2   2   8       25.87       28.34      1.15 o 
   3   2   8      250.36      269.76      6.15 o 
   4   2   8       91.57       97.62      2.87 o 
   5   2   8        0.08       -0.09      0.28 o 
  -8   3   8        0.13        0.02      0.26 o 
  -7   3   8       93.28       86.14      3.22 o 
  -6   3   8        4.46        3.58      0.50 o 
  -5   3   8       96.16       91.91      3.48 o 
  -4   3   8      243.24      236.94      4.55 o 
  -3   3   8      233.60      235.92      3.54 o 
  -2   3   8        2.23        1.85      0.32 o 
  -1   3   8       96.27      100.48      2.12 o 
   0   3   8        0.96        0.30      0.36 o 
   1   3   8      162.06      174.79      3.16 o 
   2   3   8      397.18      411.10      6.23 o 
   3   3   8       38.73       42.81      2.20 o 
   4   3   8       45.94       48.96      2.13 o 
   5   3   8       23.14       24.90      1.16 o 
  -8   4   8       79.06       70.71      2.34 o 
  -7   4   8       59.64       51.25      1.60 o 
  -6   4   8        0.11        0.48      0.32 o 
  -5   4   8       34.25       31.12      2.02 o 
  -4   4   8     2909.52     2968.27     23.90 o 
  -3   4   8       39.61       40.10      1.41 o 
  -2   4   8        0.43        0.36      0.30 o 
  -1   4   8      117.20      123.62      3.40 o 
   0   4   8        0.26        0.69      0.40 o 
   1   4   8       29.70       30.95      1.40 o 
   2   4   8       10.41       12.35      1.20 o 
   3   4   8        0.13        0.26      0.33 o 
   4   4   8        3.42        4.33      0.53 o 
  -8   5   8        1.59        1.55      0.36 o 
  -7   5   8       23.90       23.13      1.34 o 
  -6   5   8       65.00       67.87      2.87 o 
  -5   5   8       77.34       80.31      3.28 o 
  -4   5   8       85.10       86.74      2.42 o 
  -3   5   8      149.54      137.67      4.85 o 
  -2   5   8      111.74      115.61      4.40 o 
  -1   5   8       98.62       93.99      3.97 o 
   0   5   8       26.16       29.56      2.09 o 
   1   5   8        7.48        8.24      0.70 o 
   2   5   8       16.47       16.93      1.29 o 
   3   5   8        1.90        1.98      0.41 o 
  -7   6   8      104.98      121.88      3.39 o 
  -6   6   8       13.11       11.88      1.12 o 
  -5   6   8       42.78       43.11      1.93 o 
  -4   6   8        1.36        1.02      0.30 o 
  -3   6   8        6.31        6.66      0.63 o 
  -2   6   8      244.27      227.80      6.40 o 
  -1   6   8      170.40      170.62      5.29 o 
   0   6   8       19.92       15.53      0.92 o 
   1   6   8        0.35        0.56      0.20 o 
   2   6   8       17.14       17.35      1.03 o 
  -7   7   8        0.05        0.11      0.22 o 
  -6   7   8        1.85        1.73      0.42 o 
  -5   7   8      118.12      129.52      2.55 o 
  -4   7   8       53.70       55.35      1.64 o 
  -3   7   8       59.82       54.36      2.66 o 
  -2   7   8       10.20       10.86      1.19 o 
  -1   7   8       27.82       26.30      1.12 o 
   0   7   8        2.84        1.72      0.27 o 
  -5   8   8       25.98       31.34      2.17 o 
  -4   8   8       57.46       59.35      2.20 o 
  -3   8   8        0.28        0.21      0.26 o 
  -2   8   8        6.38        6.98      0.48 o 
   1  -8   9        6.36        6.82      0.77 o 
   2  -8   9       18.59       18.71      0.85 o 
   3  -8   9       80.47       84.86      3.08 o 
   4  -8   9       31.84       29.75      1.67 o 
   5  -8   9        2.86        2.36      0.34 o 
  -1  -7   9       33.34       30.22      1.49 o 
   0  -7   9        8.88        7.64      0.93 o 
   1  -7   9        0.00        0.14      0.38 o 
   2  -7   9       15.71       15.02      1.59 o 
   3  -7   9        7.81        7.88      1.16 o 
   4  -7   9       11.31       11.94      1.29 o 
   5  -7   9        1.04        0.68      0.34 o 
   6  -7   9       11.18       11.98      0.87 o 
  -2  -6   9       46.88       49.22      2.10 o 
  -1  -6   9       44.31       40.15      1.52 o 
   0  -6   9       17.64       16.40      1.54 o 
   1  -6   9        8.62        7.52      1.24 o 
   2  -6   9        0.00        0.65      0.65 o 
   3  -6   9        3.52        3.26      0.86 o 
   4  -6   9       84.08       85.29      4.02 o 
   5  -6   9        1.86        1.66      0.37 o 
   6  -6   9       69.81       62.73      2.31 o 
  -3  -5   9       70.95       78.94      3.06 o 
  -2  -5   9       18.33       18.76      1.65 o 
  -1  -5   9        5.89        6.16      1.00 o 
   0  -5   9        0.01        0.01      0.54 o 
   1  -5   9       38.52       35.11      2.31 o 
   2  -5   9        3.21        3.63      0.77 o 
   3  -5   9      100.45      103.32      2.42 o 
   4  -5   9        4.32        3.84      0.58 o 
   5  -5   9        8.13       11.55      1.43 o 
   6  -5   9       29.26       29.72      1.25 o 
   7  -5   9       80.84       82.29      2.22 o 
  -4  -4   9      193.68      205.69      5.46 o 
  -3  -4   9      105.34      110.85      4.42 o 
  -2  -4   9       36.82       46.07      3.01 o 
  -1  -4   9       73.23       76.22      3.16 o 
   0  -4   9      877.40      900.75     15.46 o 
   1  -4   9      299.70      305.14      7.51 o 
   2  -4   9      225.07      237.78      4.49 o 
   3  -4   9       44.39       46.16      1.88 o 
   4  -4   9       46.41       47.57      1.90 o 
   5  -4   9       18.62       19.44      1.15 o 
   6  -4   9       79.50       85.35      2.19 o 
   7  -4   9       93.62       89.51      2.24 o 
  -5  -3   9       28.22       29.20      1.09 o 
  -4  -3   9        0.07        0.41      0.48 o 
  -3  -3   9       17.00       16.19      1.03 o 
  -2  -3   9       40.21       32.69      1.97 o 
  -1  -3   9        6.06        6.59      0.73 o 
   0  -3   9      134.82      131.92      3.05 o 
   1  -3   9        4.36        6.29      0.97 o 
   2  -3   9      293.62      334.26      5.47 o 
   3  -3   9       11.51       13.50      0.91 o 
   4  -3   9       16.81       14.81      1.04 o 
   5  -3   9        6.23        6.68      0.67 o 
   6  -3   9        0.76        1.03      0.27 o 
   7  -3   9        9.70        7.96      0.75 o 
  -6  -2   9       88.84       81.50      4.76 o 
  -5  -2   9      130.27      135.20      2.92 o 
  -4  -2   9        5.69        4.55      0.44 o 
  -3  -2   9      104.77      104.32      3.58 o 
  -2  -2   9        0.07        1.87      1.28 o 
  -1  -2   9      155.68      156.69      3.27 o 
   0  -2   9      237.99      252.78      3.87 o 
   1  -2   9      206.32      216.45      3.03 o 
   2  -2   9       80.01       86.89      2.25 o 
   3  -2   9        1.99        3.42      0.50 o 
   4  -2   9       51.89       48.35      1.81 o 
   5  -2   9        0.00        0.33      0.43 o 
   6  -2   9       21.55       20.52      1.57 o 
  -6  -1   9       10.38        9.11      0.63 o 
  -5  -1   9       23.42       23.24      1.23 o 
  -4  -1   9       39.61       34.18      2.17 o 
  -3  -1   9        5.63        4.67      0.44 o 
  -2  -1   9        4.84        5.45      0.47 o 
  -1  -1   9        0.79        1.10      0.26 o 
   0  -1   9       42.43       44.13      1.43 o 
   1  -1   9      135.59      147.59      2.77 o 
   2  -1   9        7.20        7.92      0.88 o 
   3  -1   9        4.05        4.05      0.53 o 
   4  -1   9       26.73       25.82      2.07 o 
   5  -1   9      319.57      320.28      7.62 o 
   6  -1   9       54.05       49.59      2.19 o 
  -7   0   9        0.11        0.25      0.25 o 
  -6   0   9       34.32       32.56      1.85 o 
  -5   0   9      229.93      206.34      5.57 o 
  -4   0   9       14.79       11.62      1.03 o 
  -3   0   9       25.69       21.94      1.12 o 
  -2   0   9        0.23        0.55      0.51 o 
  -1   0   9        1.44        0.94      0.26 o 
   0   0   9      229.54      230.51      4.84 o 
   1   0   9       52.87       57.75      2.31 o 
   2   0   9       17.21       15.96      1.24 o 
   3   0   9      114.11      109.59      3.75 o 
   4   0   9      210.45      210.59      6.11 o 
   5   0   9       21.15       18.02      1.48 o 
  -7   1   9       25.81       31.27      1.60 o 
  -6   1   9       84.42       68.00      1.81 o 
  -5   1   9       28.40       23.43      1.24 o 
  -4   1   9       77.63       74.06      2.93 o 
  -3   1   9      614.49      604.32      8.06 o 
  -2   1   9       38.86       35.88      1.50 o 
  -1   1   9      169.75      168.63      3.50 o 
   0   1   9       29.59       24.88      1.49 o 
   1   1   9      178.45      196.12      8.59 o 
   2   1   9        0.05        0.39      0.72 o 
   4   1   9      528.94      538.86      6.88 o 
   5   1   9        2.06        2.50      0.33 o 
  -7   2   9       21.58       22.74      1.44 o 
  -6   2   9        0.95        0.71      0.46 o 
  -5   2   9       21.34       25.89      1.24 o 
  -4   2   9      248.56      238.98      6.07 o 
  -3   2   9       32.82       30.44      1.15 o 
  -2   2   9      149.98      145.88      2.66 o 
  -1   2   9        3.33        1.89      0.39 o 
   0   2   9       18.23       17.60      1.32 o 
   1   2   9        1.79        2.35      0.54 o 
   2   2   9        7.51        7.18      0.62 o 
   3   2   9       80.52       85.34      2.90 o 
   4   2   9       58.08       58.70      1.66 o 
   5   2   9       33.39       32.76      1.26 o 
  -7   3   9        4.19        1.77      0.28 o 
  -6   3   9       86.38       81.62      2.17 o 
  -5   3   9        2.97        4.44      0.78 o 
  -4   3   9      325.00      338.51      7.63 o 
  -3   3   9      243.23      234.31      3.62 o 
  -2   3   9      198.96      199.39      3.29 o 
  -1   3   9        7.13        4.24      0.82 o 
   0   3   9       31.99       25.03      1.60 o 
   1   3   9      207.14      222.62      4.02 o 
   2   3   9      216.94      227.21      3.88 o 
   3   3   9        9.84        9.55      0.94 o 
   4   3   9       44.57       46.33      1.75 o 
  -7   4   9       17.50       15.02      1.15 o 
  -6   4   9       22.09       21.42      1.50 o 
  -5   4   9        0.28        0.42      0.33 o 
  -4   4   9      102.20      101.19      2.56 o 
  -3   4   9       12.63       11.19      0.85 o 
  -2   4   9      108.92       95.69      2.53 o 
  -1   4   9      284.63      250.24      6.75 o 
   0   4   9      119.44      112.49      4.21 o 
   1   4   9       94.14      104.73      2.56 o 
   2   4   9       76.90       77.16      2.81 o 
   3   4   9       66.34       67.01      1.78 o 
  -7   5   9       14.57       19.58      0.86 o 
  -6   5   9       13.18       13.20      1.16 o 
  -5   5   9      168.32      176.56      4.87 o 
  -4   5   9        2.15        2.21      0.40 o 
  -3   5   9       29.23       29.48      1.34 o 
  -2   5   9        5.17        3.65      0.80 o 
  -1   5   9       34.92       29.07      2.07 o 
   0   5   9       30.44       33.24      1.39 o 
   1   5   9        2.32        1.20      0.28 o 
   2   5   9       32.26       34.67      1.58 o 
  -7   6   9        3.12        3.75      0.36 o 
  -6   6   9        9.14        8.16      0.83 o 
  -5   6   9       81.22       85.52      2.00 o 
  -4   6   9        3.94        5.29      0.53 o 
  -3   6   9        7.27        6.74      0.66 o 
  -2   6   9      214.47      191.19      5.41 o 
  -1   6   9        1.17        1.09      0.49 o 
   0   6   9       84.24       98.06      2.52 o 
   1   6   9       18.10       15.07      0.97 o 
  -6   7   9        1.14        0.91      0.27 o 
  -5   7   9        6.25        7.36      0.47 o 
  -4   7   9       12.22       10.62      0.59 o 
  -3   7   9        0.53        0.79      0.36 o 
  -2   7   9       13.65       14.06      1.16 o 
  -1   7   9       14.77       12.98      0.67 o 
   0  -7  10        1.91        1.93      0.43 o 
   1  -7  10       75.77       77.23      3.03 o 
   2  -7  10        0.38        0.17      0.43 o 
   3  -7  10        5.43        5.86      0.89 o 
   4  -7  10      139.30      143.65      3.99 o 
   5  -7  10        0.40        0.30      0.22 o 
  -2  -6  10       10.73        8.42      0.49 o 
  -1  -6  10       15.51       13.38      0.77 o 
   0  -6  10       28.64       25.64      1.18 o 
   1  -6  10       21.30       19.55      1.82 o 
   2  -6  10        7.14        5.62      1.07 o 
   3  -6  10       85.00       85.76      3.68 o 
   4  -6  10        8.95        7.66      0.98 o 
   5  -6  10        1.13        0.83      0.33 o 
   6  -6  10       55.93       57.50      1.80 o 
  -3  -5  10       24.40       23.02      1.37 o 
  -2  -5  10       41.54       41.01      1.52 o 
  -1  -5  10        0.28        0.00      0.38 o 
   0  -5  10       63.96       71.53      3.26 o 
   1  -5  10       36.28       33.46      1.53 o 
   2  -5  10       16.90       15.72      1.54 o 
   3  -5  10       10.43        9.80      0.72 o 
   4  -5  10        0.11        0.17      0.47 o 
   5  -5  10        5.58        5.88      0.58 o 
   6  -5  10        2.38        1.43      0.32 o 
  -4  -4  10       25.23       27.72      1.55 o 
  -3  -4  10       56.99       62.01      2.90 o 
  -2  -4  10       22.07       22.18      1.94 o 
  -1  -4  10       49.12       50.56      5.60 o 
   0  -4  10        5.19        4.18      0.80 o 
   1  -4  10       55.73       53.10      2.84 o 
   2  -4  10      216.69      240.23      4.78 o 
   3  -4  10        2.66        2.34      0.47 o 
   4  -4  10       68.18       75.20      2.31 o 
   5  -4  10       58.85       62.67      1.87 o 
   6  -4  10      109.27      103.27      2.06 o 
  -5  -3  10      131.06      130.80      3.37 o 
  -4  -3  10       63.41       61.87      2.89 o 
  -3  -3  10       25.19       25.25      2.15 o 
  -2  -3  10       26.23       24.50      1.68 o 
  -1  -3  10       12.72       10.23      1.07 o 
   0  -3  10        1.46        2.02      0.41 o 
   1  -3  10       65.67       68.52      3.22 o 
   2  -3  10       18.61       27.98      8.55 o 
   3  -3  10       51.18       61.24      2.16 o 
   4  -3  10       89.31       82.47      2.06 o 
   5  -3  10       30.38       29.64      1.19 o 
   6  -3  10       32.22       32.51      1.85 o 
  -5  -2  10      165.52      160.01      2.79 o 
  -4  -2  10      103.93      101.72      2.46 o 
  -3  -2  10       19.93       17.52      1.96 o 
  -2  -2  10      319.26      314.92      4.97 o 
  -1  -2  10       57.43       59.92      2.82 o 
   0  -2  10       16.68       13.56      0.96 o 
   1  -2  10        6.39        8.27      0.58 o 
   2  -2  10       27.06       26.94      1.40 o 
   3  -2  10       85.76       89.35      2.87 o 
   4  -2  10      612.79      643.87      8.34 o 
   5  -2  10      546.09      574.09     11.02 o 
   6  -2  10      124.64      127.85      3.64 o 
  -6  -1  10       69.69       62.08     10.76 o 
  -5  -1  10       31.60       26.24      1.28 o 
  -4  -1  10        0.63        0.73      0.24 o 
  -3  -1  10       65.11       63.65      2.83 o 
  -2  -1  10        4.15        4.75      0.80 o 
  -1  -1  10        1.54        1.86      0.34 o 
   0  -1  10       78.24       78.01      1.70 o 
   1  -1  10        0.00        0.27      0.21 o 
   2  -1  10        3.01        2.91      0.51 o 
   3  -1  10       10.39        9.42      0.83 o 
   4  -1  10      188.72      191.25      5.73 o 
   5  -1  10       72.64       73.07      3.05 o 
   6  -1  10       57.97       57.48      1.98 o 
  -6   0  10       19.97       18.92      1.20 o 
  -5   0  10       76.50       76.46      1.67 o 
  -4   0  10       80.01       70.04      1.98 o 
  -3   0  10       64.81       68.34      2.96 o 
  -2   0  10      317.18      311.84      4.13 o 
  -1   0  10      335.19      351.45      4.85 o 
   0   0  10      346.29      359.59      4.94 o 
   1   0  10       87.36       85.46      3.26 o 
   2   0  10       80.34       84.73      3.47 o 
   3   0  10        1.13        0.93      0.41 o 
   4   0  10        7.11        8.43      1.13 o 
   5   0  10        0.33        0.85      0.36 o 
  -6   1  10       35.79       30.44      2.11 o 
  -5   1  10        0.27        0.04      0.25 o 
  -4   1  10       62.64       61.59      2.55 o 
  -3   1  10       51.99       49.14      2.31 o 
  -2   1  10      535.09      525.83      7.37 o 
  -1   1  10       15.57       13.94      1.38 o 
   0   1  10       92.79       96.88      2.26 o 
   1   1  10        2.04        1.67      0.58 o 
   2   1  10       39.13       41.27      2.32 o 
   3   1  10      196.33      206.03      3.85 o 
   4   1  10       27.30       26.70      1.81 o 
   5   1  10        5.15        5.00      0.57 o 
  -7   2  10      193.88      195.95      4.14 o 
  -6   2  10       28.55       25.46      1.04 o 
  -5   2  10       16.66       14.87      1.24 o 
  -4   2  10       12.47       12.24      1.13 o 
  -3   2  10     1671.86     1651.78     24.11 o 
  -2   2  10      234.41      253.41      6.41 o 
  -1   2  10       31.92       30.80      2.09 o 
   0   2  10       21.45       22.21      1.79 o 
   1   2  10       13.10       14.46      1.44 o 
   2   2  10       40.61       39.96      2.18 o 
   3   2  10        4.23        3.40      0.75 o 
   4   2  10        1.40        1.80      0.46 o 
  -7   3  10        1.19        1.42      0.38 o 
  -6   3  10       18.96       16.01      1.23 o 
  -5   3  10       30.44       32.00      1.83 o 
  -4   3  10       40.30       44.59      2.38 o 
  -3   3  10       10.87       11.40      0.85 o 
  -2   3  10      132.48      126.98      4.41 o 
  -1   3  10       59.62       51.64      2.77 o 
   0   3  10      126.72      140.09      4.72 o 
   1   3  10       47.82       50.81      2.60 o 
   2   3  10       81.23       83.87      1.96 o 
   3   3  10        5.26        5.96      0.47 o 
  -7   4  10        2.84        2.08      0.25 o 
  -6   4  10        2.42        3.24      0.59 o 
  -5   4  10      148.91      142.79      4.20 o 
  -4   4  10       63.04       63.03      1.89 o 
  -3   4  10        7.22        8.77      0.74 o 
  -2   4  10        2.64        2.92      0.70 o 
  -1   4  10       65.34       62.87      3.03 o 
   0   4  10      207.30      203.78      3.69 o 
   1   4  10        1.39        0.58      0.23 o 
   2   4  10        3.41        3.03      0.48 o 
   3   4  10        5.00        4.41      0.40 o 
  -6   5  10        4.68        5.00      0.65 o 
  -5   5  10       27.58       27.14      1.61 o 
  -4   5  10       36.46       38.32      1.39 o 
  -3   5  10      127.42      124.32      4.07 o 
  -2   5  10      138.81      136.73      4.41 o 
  -1   5  10        0.09        0.13      0.25 o 
   0   5  10       46.09       49.91      1.53 o 
   1   5  10        2.68        4.23      0.38 o 
  -6   6  10        6.50        7.19      0.67 o 
  -5   6  10        3.51        3.51      0.52 o 
  -4   6  10        0.62        0.77      0.34 o 
  -3   6  10       25.88       24.56      1.57 o 
  -2   6  10       27.96       30.08      1.77 o 
  -1   6  10        4.76        6.90      0.56 o 
   0   6  10       88.40       84.29      1.64 o 
  -4   7  10       19.61       20.59      1.08 o 
  -3   7  10        1.03        0.33      0.15 o 
  -2   7  10        0.64        0.39      0.19 o 
   1  -7  11        2.98        2.72      0.51 o 
   2  -7  11        3.68        2.08      0.49 o 
   3  -7  11        0.17        0.02      0.25 o 
  -1  -6  11        0.16        0.71      0.30 o 
   0  -6  11       24.66       23.63      1.60 o 
   1  -6  11      256.20      275.61      6.67 o 
   2  -6  11       31.52       29.80      1.99 o 
   3  -6  11        0.00       -0.44      0.44 o 
   4  -6  11       97.29       94.40      2.82 o 
   5  -6  11        9.84       10.59      0.72 o 
  -2  -5  11       27.52       27.95      1.06 o 
  -1  -5  11       40.82       40.48      2.02 o 
   0  -5  11        8.19        7.94      0.98 o 
   1  -5  11       59.66       47.12      2.31 o 
   2  -5  11       30.27       24.46      1.97 o 
   3  -5  11      113.88      123.02      7.05 o 
   4  -5  11       47.84       47.52      2.30 o 
   5  -5  11        0.82        1.33      0.26 o 
  -3  -4  11       37.94       36.30      1.87 o 
  -2  -4  11       51.67       53.64      2.65 o 
  -1  -4  11       15.61       14.81      1.57 o 
   0  -4  11       89.05       84.77      3.31 o 
   1  -4  11      115.54      117.11      4.15 o 
   2  -4  11        9.33        8.76      0.78 o 
   3  -4  11       64.08       65.04      2.45 o 
   4  -4  11        1.07        1.00      0.34 o 
   5  -4  11       50.68       48.11      1.32 o 
  -4  -3  11        4.26        4.54      0.69 o 
  -3  -3  11       76.49       75.70      3.30 o 
  -2  -3  11        1.84        1.15      0.65 o 
  -1  -3  11        0.44        0.78      0.43 o 
   0  -3  11       47.70       47.54      2.55 o 
   1  -3  11      191.69      202.20      5.80 o 
   2  -3  11       11.97       15.31      1.04 o 
   3  -3  11        0.69        1.10      0.44 o 
   4  -3  11       15.58       14.15      0.92 o 
   5  -3  11        9.41        9.63      1.07 o 
  -5  -2  11        5.89        4.15      0.56 o 
  -4  -2  11      115.42      113.32      3.94 o 
  -3  -2  11        6.08        6.84      1.20 o 
  -2  -2  11       12.22       11.35      0.81 o 
  -1  -2  11       76.42       75.49      2.23 o 
   0  -2  11        0.02        0.03      0.26 o 
   1  -2  11      108.20      113.01      2.89 o 
   2  -2  11       17.83       18.75      1.17 o 
   3  -2  11        6.63        6.75      0.71 o 
   4  -2  11       39.72       38.08      1.44 o 
   5  -2  11       20.72       21.15      1.53 o 
  -5  -1  11       31.00       25.54      0.91 o 
  -4  -1  11        5.01        3.98      0.51 o 
  -3  -1  11       12.60       10.73      1.13 o 
  -2  -1  11      668.47      663.33     12.98 o 
  -1  -1  11       16.37       18.44      1.10 o 
   0  -1  11       35.91       37.81      1.97 o 
   1  -1  11       28.34       24.81      1.01 o 
   2  -1  11        7.64        8.26      0.79 o 
   3  -1  11       74.22       81.75      2.88 o 
   4  -1  11      210.50      217.71      5.81 o 
   5  -1  11      358.62      371.20      7.28 o 
  -6   0  11        7.61        8.98      0.60 o 
  -5   0  11        5.10        3.91      0.34 o 
  -4   0  11        3.90        4.63      0.57 o 
  -3   0  11       84.40       81.64      3.25 o 
  -2   0  11      240.25      234.97      4.22 o 
  -1   0  11       56.44       52.37      1.86 o 
   0   0  11        0.70        0.85      0.45 o 
   1   0  11       14.24       16.06      1.53 o 
   2   0  11        4.65        5.30      0.65 o 
   3   0  11       12.84       12.36      0.87 o 
   4   0  11       20.33       21.35      1.59 o 
   5   0  11       53.91       52.47      1.94 o 
  -6   1  11       20.19       16.15      2.30 o 
  -5   1  11        5.28        4.05      0.43 o 
  -4   1  11       76.35       70.06      2.87 o 
  -3   1  11       46.23       48.81      1.68 o 
  -2   1  11      399.85      390.39      8.32 o 
  -1   1  11       33.26       28.34      1.34 o 
   0   1  11        8.18        8.18      1.30 o 
   1   1  11       38.43       35.37      2.22 o 
   2   1  11       84.75       91.35      3.45 o 
   3   1  11       59.32       59.31      1.76 o 
   4   1  11        0.08        1.02      0.41 o 
  -6   2  11       38.80       33.76      1.03 o 
  -5   2  11        2.73        1.98      0.32 o 
  -4   2  11        4.30        2.53      0.49 o 
  -3   2  11      151.43      148.05      4.33 o 
  -2   2  11        8.18        8.56      1.06 o 
  -1   2  11       47.09       45.28      1.66 o 
   0   2  11      162.41      143.52      4.74 o 
   1   2  11      408.33      426.31      8.93 o 
   2   2  11      207.03      229.82      5.47 o 
   3   2  11       89.81       90.34      3.20 o 
  -6   3  11       17.48       20.14      0.80 o 
  -5   3  11       21.16       18.83      1.20 o 
  -4   3  11      179.79      174.35      4.16 o 
  -3   3  11        0.93        1.49      0.52 o 
  -2   3  11        2.98        3.37      0.71 o 
  -1   3  11        4.28        7.08      1.01 o 
   0   3  11       30.62       27.50      1.93 o 
   1   3  11       26.06       25.16      1.69 o 
   2   3  11       15.50       16.10      1.07 o 
   3   3  11        9.92       11.55      0.86 o 
  -6   4  11        9.91       11.10      0.79 o 
  -5   4  11       57.72       52.93      1.97 o 
  -4   4  11      141.00      143.24      3.78 o 
  -3   4  11        3.09        3.47      0.68 o 
  -2   4  11       10.96       11.46      1.19 o 
  -1   4  11      182.18      175.87      5.04 o 
   0   4  11       14.72       12.23      1.19 o 
   1   4  11       11.56       16.08      1.13 o 
   2   4  11       80.45       79.99      2.43 o 
  -5   5  11        0.14        0.28      0.23 o 
  -4   5  11       10.21       12.29      0.96 o 
  -3   5  11        0.03        0.08      0.27 o 
  -2   5  11        0.04        0.14      0.28 o 
  -1   5  11        9.44       11.27      1.07 o 
   0   5  11       25.85       26.67      1.44 o 
  -4   6  11       54.16       65.81      1.99 o 
  -3   6  11        0.27        0.08      0.21 o 
  -2   6  11      168.49      167.27      3.93 o 
  -1   6  11        1.42        1.31      0.32 o 
   1  -6  12       32.00       32.15      1.69 o 
   2  -6  12       42.30       38.30      1.84 o 
   3  -6  12       27.29       28.42      1.37 o 
  -1  -5  12        7.42        5.15      0.61 o 
   0  -5  12        4.93        2.82      0.80 o 
   1  -5  12       24.35       18.10      1.52 o 
   2  -5  12       43.29       41.70      2.20 o 
   3  -5  12        0.01        0.04      0.24 o 
   4  -5  12       14.87       13.75      0.77 o 
  -2  -4  12        0.91        0.93      0.37 o 
  -1  -4  12       24.17       23.01      1.62 o 
   0  -4  12      242.05      237.58      4.09 o 
   1  -4  12       35.53       30.16      1.86 o 
   2  -4  12        0.12        0.47      0.38 o 
   3  -4  12        1.18        0.48      0.27 o 
   4  -4  12        6.06        4.51      0.70 o 
  -3  -3  12        3.87        3.43      0.63 o 
  -2  -3  12       31.51       33.33      2.15 o 
  -1  -3  12       25.43       23.86      1.51 o 
   0  -3  12       41.05       43.29      2.28 o 
   1  -3  12       26.94       27.93      1.89 o 
   2  -3  12        0.75        0.72      0.30 o 
   3  -3  12        0.52        0.67      0.29 o 
   4  -3  12        7.75        6.62      0.55 o 
   5  -3  12       71.04       69.11      2.38 o 
  -4  -2  12       11.96       10.22      0.94 o 
  -3  -2  12        9.48        9.23      1.18 o 
  -2  -2  12       10.14        9.08      0.65 o 
  -1  -2  12      228.14      228.30      3.96 o 
   0  -2  12      106.51      115.05      4.01 o 
   1  -2  12       69.07       79.07      2.46 o 
   2  -2  12        3.17        1.91      0.46 o 
   3  -2  12       35.66       34.84      1.41 o 
   4  -2  12        1.20        0.32      0.41 o 
  -4  -1  12        5.15        3.53      0.47 o 
  -3  -1  12       12.23       13.90      1.19 o 
  -2  -1  12        6.50        7.42      0.64 o 
  -1  -1  12      431.31      434.63      6.19 o 
   0  -1  12        0.12        0.12      0.27 o 
   1  -1  12       26.58       28.27      1.37 o 
   2  -1  12        7.73        7.50      0.72 o 
   3  -1  12        0.18        0.06      0.25 o 
   4  -1  12       77.07       82.28      2.94 o 
  -5   0  12        0.80        0.75      0.16 o 
  -4   0  12       16.33       15.27      1.21 o 
  -3   0  12       31.49       30.78      1.83 o 
  -2   0  12      585.34      607.16      7.72 o 
  -1   0  12      189.16      194.81      3.73 o 
   0   0  12        9.40        7.87      0.57 o 
   1   0  12        4.65        5.71      0.65 o 
   2   0  12        5.23        4.17      0.56 o 
   3   0  12       21.53       20.01      0.98 o 
   4   0  12        7.78        7.04      0.80 o 
  -5   1  12       16.68       12.28      0.90 o 
  -4   1  12       15.46       15.59      1.02 o 
  -3   1  12       57.90       62.64      1.80 o 
  -2   1  12        0.00       -0.11      0.26 o 
  -1   1  12       62.72       66.77      2.00 o 
   0   1  12       35.02       32.05      2.08 o 
   1   1  12       38.34       39.68      1.61 o 
   2   1  12      117.16      130.84      2.86 o 
   3   1  12      142.10      155.71      4.27 o 
  -5   2  12        0.00        0.24      0.23 o 
  -4   2  12      111.91      115.59      3.49 o 
  -3   2  12        7.48        7.39      0.83 o 
  -2   2  12       19.78       23.39      1.13 o 
  -1   2  12        7.62        7.59      0.65 o 
   0   2  12       13.14       13.45      1.30 o 
   1   2  12      126.74      126.54      3.95 o 
   2   2  12        0.04        0.28      0.23 o 
   3   2  12        5.90        6.79      0.72 o 
  -5   3  12      107.90      114.13      3.05 o 
  -4   3  12      245.33      237.32      5.24 o 
  -3   3  12        0.01        0.19      0.19 o 
  -2   3  12      163.64      162.87      3.05 o 
  -1   3  12       63.45       68.39      2.87 o 
   0   3  12       66.00       66.83      2.75 o 
   1   3  12       13.01       15.39      1.15 o 
   2   3  12      107.70      128.29      3.38 o 
  -5   4  12        0.21        0.19      0.19 o 
  -4   4  12        8.06        6.82      0.62 o 
  -3   4  12        4.38        4.57      0.43 o 
  -2   4  12       42.19       42.79      2.02 o 
  -1   4  12       50.71       52.20      2.27 o 
   0   4  12       12.00       13.70      1.06 o 
   1   4  12      114.96      112.01      6.13 o 
  -4   5  12        8.47       10.35      1.20 o 
  -3   5  12        3.71        2.13      0.24 o 
  -2   5  12        0.07        0.49      0.31 o 
  -1   5  12        7.25        5.20      0.59 o 
   1  -5  13       83.65       71.48      2.48 o 
   2  -5  13      107.17       94.75      2.68 o 
  -1  -4  13        1.02        0.56      0.26 o 
   0  -4  13       70.96       58.86      2.23 o 
   1  -4  13       10.45        5.56      0.68 o 
   2  -4  13        4.35        3.69      0.41 o 
  -2  -3  13       40.29       38.18      1.84 o 
  -1  -3  13      245.00      241.98     10.16 o 
   0  -3  13      100.59      101.48      3.18 o 
   1  -3  13        0.88        0.66      0.39 o 
   2  -3  13        6.02        5.74      0.41 o 
   3  -3  13       16.74       13.77      1.18 o 
  -3  -2  13        3.85        3.53      0.58 o 
  -2  -2  13       80.49       92.60      3.44 o 
  -1  -2  13      138.34      137.11      3.72 o 
   0  -2  13        1.30        1.70      0.50 o 
   1  -2  13       25.67       24.68      1.65 o 
   2  -2  13        0.77        0.93      0.26 o 
   3  -2  13        6.54        6.70      0.64 o 
  -3  -1  13      130.96      136.31      4.09 o 
  -2  -1  13        3.60        3.63      0.44 o 
  -1  -1  13      262.98      265.29      5.08 o 
   0  -1  13        4.77        4.06      0.70 o 
   1  -1  13        7.88        6.12      0.60 o 
   2  -1  13       21.87       22.30      1.44 o 
   3  -1  13       26.59       28.44      1.02 o 
  -4   0  13        5.22        3.56      0.92 o 
  -3   0  13       12.47       12.35      1.01 o 
  -2   0  13       12.87       11.91      0.73 o 
  -1   0  13      100.30      101.89      2.33 o 
   0   0  13        2.16        3.42      0.60 o 
   1   0  13      125.49      122.21      2.69 o 
   2   0  13      238.98      250.12      3.92 o 
   3   0  13       37.16       37.32      1.74 o 
  -4   1  13       28.40       22.49      6.00 o 
  -3   1  13       88.02       89.12      2.85 o 
  -2   1  13        8.68        9.97      0.67 o 
  -1   1  13       11.62       12.04      0.74 o 
   0   1  13        0.25        0.46      0.37 o 
   1   1  13        5.16        3.24      0.44 o 
   2   1  13       11.86       13.03      0.71 o 
  -4   2  13       45.71       41.14      1.66 o 
  -3   2  13       73.96       74.84      1.70 o 
  -2   2  13        8.66       10.33      0.66 o 
  -1   2  13       21.14       24.07      1.06 o 
   0   2  13      113.61      120.81      2.54 o 
   1   2  13       44.78       39.90      1.30 o 
  -4   3  13        0.33        0.14      0.20 o 
  -3   3  13       38.01       43.44      1.18 o 
  -2   3  13        2.44        2.16      0.23 o 
  -1   3  13       17.94       19.26      1.27 o 
   0   3  13        6.67        8.66      0.58 o 
  -3   4  13       14.08       16.94      1.83 o 
  -2   4  13        7.19        5.89      0.61 o 
   1  -3  14       28.18       25.43      2.08 o 
  -1  -2  14      124.30      115.74      2.73 o 
   0  -2  14      103.03       99.37      2.82 o 
   1  -2  14        7.33        7.76      0.77 o 
   2  -2  14        0.08       -0.09      0.23 o 
  -2  -1  14       33.59       27.09      1.55 o 
  -1  -1  14       24.13       22.95      1.24 o 
   0  -1  14       51.86       49.58      2.00 o 
   1  -1  14       13.70       13.90      1.04 o 
  -2   0  14       12.98       10.90      0.73 o 
  -1   0  14        2.54        3.35      0.51 o 
   0   0  14        1.18        1.68      0.44 o 
   1   0  14       17.99       19.08      0.79 o 
  -2   1  14       18.27       16.74      0.66 o 
  -1   1  14       37.29       37.66      1.66 o 
   0   1  14       24.89       22.70      1.35 o 
  -2   2  14        0.71        1.04      0.27 o 
  -1   2  14       66.68       69.32      2.16 o 
                                                 
